# Supplementary material for: The genome of the solitary bee Tetrapedia diversipes (Hymenoptera, Apidae)
Source: G3 (Bethesda). 2024 Dec 24;15(2):jkae264. doi: 10.1093/g3journal/jkae264 (PMC11797046; doi:10.1093/g3journal/jkae264)
Supplement: jkae264_Supplementary_Data [file jkae264_supplementary_data.zip]

Archive with 1 entries (1 files):
- Supplemental_Material_G3-2024-405388.xlsx
