# Supplementary material for: The genome of the solitary bee Tetrapedia diversipes (Hymenoptera, Apidae)
Source: G3 (Bethesda). 2024 Dec 24;15(2):jkae264. doi: 10.1093/g3journal/jkae264 (PMC11797046; doi:10.1093/g3journal/jkae264)
Supplement: jkae264_Supplementary_Data [file jkae264_supplementary_data.zip › Supplemental_Material_G3-2024-405388.xlsx]

## Sheet: TableS1
Table S1: Overview of the methodology, detailing sequencing platforms, library types, kits for library preparation, sample types for DNA extraction, and the cleaning, assembly, and annotation processes for the Tetrapedia diversipes genome.
Sequencing platform: Library kit	Library Type	Sample Type	Cleaning Process
Illumina HiSeq2500: TruSeq DNA PCR-Free	Paired-end (350 bp insert)	Whole larva body (1 male)	Illumina reads <36 bp or with Phred score <20 removed using Trimmomatic. FASTQC used for quality check.
Illumina HiSeq2500: Nextera Mate Pair	Mate pair (3 kb and 8 kb inserts)	Whole larva body (2 males)	Illumina reads <36 bp or with Phred score <15 removed using Trimmomatic. FASTQC used for quality check.
Pacbio: SMRTbell™ Templates	Long-read (20 kb inserts)	Entire body (excluding abdomen) of 2 newborn adult males	PacBio subreads corrected by overlapping in Canu
Category	Description
Assembly	MaSuRCA: hybrid de novo assembly combining Illumina short reads and PacBio long reads.
	Quast and BUSCO: assembly quality assessment.
Annotation	RepeatMasker: mask low complexity and repetitive regions
	Maker: gene prediction
	Round 1 – gene prediction using transcriptome and bee proteins as input (est2genome = 1; protein2genome = 1).
	Round 2 – SNAP and Augustus training
	· SNAP training: predicted genes from round 1 used as input
	· Augustus training: performed using BUSCO database
	Gene prediction by SNAP and Augustus (est2genome = 0; protein2genome = 0)
	Training and prediction by SNAP and Augustus were repeated three times.
	Functional annotation: performed using blastp (SwissProt database) and InterproScan

## Sheet: TableS2
Table S2: List of bacteria genomes used for lateral gene transfers (LGTs) search in the T. diversipes genomess.
Acaryochloris marina MBIC11017 chromosome, complete genome NC_009925.1 158333233
Acaryochloris marina MBIC11017 plasmid pREB1, complete sequence NC_009926.1 158339488
Acaryochloris marina MBIC11017 plasmid pREB2, complete sequence NC_009927.1 158339871
Acaryochloris marina MBIC11017 plasmid pREB3, complete sequence NC_009928.1 158340280
Acaryochloris marina MBIC11017 plasmid pREB4, complete sequence NC_009929.1 158340643
Acaryochloris marina MBIC11017 plasmid pREB5, complete sequence NC_009930.1 158340917
Acaryochloris marina MBIC11017 plasmid pREB6, complete sequence NC_009931.1 158341140
Acaryochloris marina MBIC11017 plasmid pREB7, complete sequence NC_009932.1 158341329
Acaryochloris marina MBIC11017 plasmid pREB8, complete sequence NC_009933.1 158341503
Acaryochloris marina MBIC11017 plasmid pREB9, complete sequence NC_009934.1 158341621
Candidatus Accumulibacter phosphatis clade IIA str. UW-1 plasmid pAph02, complete sequence NC_013190.1 257074450
Candidatus Accumulibacter phosphatis clade IIA str. UW-1 plasmid pAph03, complete sequence NC_013191.1 257074491
Candidatus Accumulibacter phosphatis clade IIA str. UW-1 plasmid pAph01, complete sequence NC_013193.1 257091505
Candidatus Accumulibacter phosphatis clade IIA str. UW-1 chromosome, complete genome NC_013194.1 257091663
Acetobacter pasteurianus IFO 3283-01, complete genome NC_013209.1 258541105
Acetobacter pasteurianus IFO 3283-01 plasmid pAPA01-011, complete sequence NC_013210.1 258512909
Acetobacter pasteurianus IFO 3283-01 plasmid pAPA01-020, complete sequence NC_013211.1 258513088
Acetobacter pasteurianus IFO 3283-01 plasmid pAPA01-030, complete sequence NC_013212.1 258513263
Acetobacter pasteurianus IFO 3283-01 plasmid pAPA01-040, complete sequence NC_013213.1 258513327
Acetobacter pasteurianus IFO 3283-01 plasmid pAPA01-050, complete sequence NC_013214.1 258513331
Acetobacter pasteurianus IFO 3283-01 plasmid pAPA01-060, complete sequence NC_013215.1 258513334
Acetohalobium arabaticum DSM 5501 chromosome, complete genome NC_014378.1 302390797
Acholeplasma laidlawii PG-8A chromosome, complete genome NC_010163.1 162446888
Achromobacter xylosoxidans A8 chromosome, complete genome NC_014640.1 311103224
Achromobacter xylosoxidans A8 plasmid pA81, complete sequence NC_014641.1 311109684
Achromobacter xylosoxidans A8 plasmid pA82, complete sequence NC_014642.1 311109789
Acidaminococcus fermentans DSM 20731 chromosome, complete genome NC_013740.1 284047386
Acidaminococcus intestini RyC-MR95 chromosome, complete genome NC_016077.1 352683411
Acidianus hospitalis W1 chromosome, complete genome NC_015518.1 332795693
Acidilobus saccharovorans 345-15 chromosome, complete genome NC_014374.1 302347802
Acidimicrobium ferrooxidans DSM 10331 chromosome, complete genome NC_013124.1 256370824
Acidiphilium cryptum JF-5 plasmid pACRY01, complete sequence NC_009467.1 148243635
Acidiphilium cryptum JF-5 plasmid pACRY02, complete sequence NC_009468.1 148243807
Acidiphilium cryptum JF-5 plasmid pACRY03, complete sequence NC_009469.1 148243977
Acidiphilium cryptum JF-5 plasmid pACRY04, complete sequence NC_009470.1 148244055
Acidiphilium cryptum JF-5 plasmid pACRY05, complete sequence NC_009471.1 148244088
Acidiphilium cryptum JF-5 plasmid pACRY06, complete sequence NC_009472.1 148244117
Acidiphilium cryptum JF-5 plasmid pACRY07, complete sequence NC_009473.1 148244127
Acidiphilium cryptum JF-5 plasmid pACRY08, complete sequence NC_009474.1 148244133
Acidiphilium cryptum JF-5 chromosome, complete genome NC_009484.1 148259021
Acidiphilium multivorum AIU301 plasmid pACMV1, complete sequence NC_015178.1 325112992
Acidiphilium multivorum AIU301 plasmid pACMV3, complete sequence NC_015179.1 325113277
Acidiphilium multivorum AIU301 plasmid pACMV5, complete sequence NC_015180.1 325168242
Acidiphilium multivorum AIU301 plasmid pACMV6, complete sequence NC_015181.1 325168262
Acidiphilium multivorum AIU301 plasmid pACMV8, complete sequence NC_015182.1 325168277
Acidiphilium multivorum AIU301, complete genome NC_015186.1 326402148
Acidiphilium multivorum AIU301 plasmid pACMV2, complete sequence NC_015187.1 325168931
Acidiphilium multivorum AIU301 plasmid pACMV4, complete sequence NC_015188.1 325169001
Acidiphilium multivorum AIU301 plasmid pACMV7, complete sequence NC_015189.1 325169046
Acidithiobacillus caldus SM-1 chromosome, complete genome NC_015850.1 340780744
Acidithiobacillus caldus SM-1 megaplasmid, complete sequence NC_015851.1 340783625
Acidithiobacillus caldus SM-1 plasmid pLAtc1, complete sequence NC_015852.1 340783881
Acidithiobacillus caldus SM-1 plasmid pLAtc2, complete sequence NC_015853.1 340783921
Acidithiobacillus caldus SM-1 plasmid pLAtc3, complete sequence NC_015854.1 340783892
Acidithiobacillus ferrivorans SS3 chromosome, complete genome NC_015942.1 344198243
Acidithiobacillus ferrooxidans ATCC 23270, complete genome NC_011761.1 218665024
Acidobacterium capsulatum ATCC 51196, complete genome NC_012483.1 225871699
Granulicella tundricola plasmid pACIX901, complete sequence NC_015057.1 322432858
Granulicella tundricola plasmid pACIX903, complete sequence NC_015058.1 322433172
Granulicella tundricola plasmid pACIX904, complete sequence NC_015059.1 322433342
Granulicella tundricola plasmid pACIX905, complete sequence NC_015060.1 322836736
Granulicella tundricola chromosome, complete genome NC_015064.1 322433659
Granulicella tundricola plasmid pACIX902, complete sequence NC_015065.1 322437479
Acidothermus cellulolyticus 11B chromosome, complete genome NC_008578.1 117927211
Acidovorax avenae subsp. avenae ATCC 19860 chromosome, complete genome NC_015138.1 326314823
Acidovorax citrulli AAC00-1 chromosome, complete genome NC_008752.1 120608714
Acidovorax ebreus TPSY chromosome, complete genome NC_011992.1 222109225
Acidovorax sp. JS42 plasmid pAOVO01, complete sequence NC_008765.1 121582466
Acidovorax sp. JS42 plasmid pAOVO02, complete sequence NC_008766.1 121582553
Acidovorax sp. JS42 chromosome, complete genome NC_008782.1 121592436
Aciduliprofundum boonei T469 chromosome, complete genome NC_013926.1 289595678
Acinetobacter sp. ADP1 chromosome, complete genome NC_005966.1 50083297
Acinetobacter baumannii AB0057 plasmid pAB0057, complete sequence NC_011585.1 213155358
Acinetobacter baumannii AB0057 chromosome, complete genome NC_011586.1 213155370
Acinetobacter sp. DR1 chromosome, complete genome NC_014259.1 299768250
Actinobacillus pleuropneumoniae serovar 3 str. JL03 chromosome, complete genome NC_010278.1 165975457
Actinobacillus succinogenes 130Z chromosome, complete genome NC_009655.1 152977688
Actinosynnema mirum DSM 43827 chromosome, complete genome NC_013093.1 256374160
Aerococcus urinae ACS-120-V-Col10a chromosome, complete genome NC_015278.1 326802614
Aeromonas hydrophila subsp. hydrophila ATCC 7966 chromosome, complete genome NC_008570.1 117617447
Aeromonas salmonicida salmonicida A449 plasmid pAsa1, complete sequence NC_004923.1 32453760
Aeromonas salmonicida salmonicida A449 plasmid pAsa3, complete sequence NC_004924.1 32453769
Aeromonas salmonicida salmonicida A449 plasmid pAsa2, complete sequence NC_004925.1 32453780
Aeromonas salmonicida subsp. salmonicida A449, complete genome NC_009348.1 145297124
Aeromonas salmonicida subsp. salmonicida A449 plasmid 4, complete sequence NC_009349.1 145301211
Aeromonas salmonicida subsp. salmonicida A449 plasmid 5, complete sequence NC_009350.1 145301385
Aeromonas veronii B565 chromosome, complete genome NC_015424.1 330827700
Aeropyrum pernix K1, complete genome NC_000854.2 118430835
Aggregatibacter actinomycetemcomitans ANH9381 chromosome, complete genome NC_016513.1 365966241
Aggregatibacter aphrophilus NJ8700 chromosome, complete genome NC_012913.1 251791816
Agrobacterium sp. H13-3 chromosome, complete genome NC_015183.1 325291453
Agrobacterium sp. H13-3 plasmid pAspH13-3a, complete sequence NC_015184.1 325168279
Agrobacterium sp. H13-3 chromosome chromosome linear, complete sequence NC_015508.1 332715374
Agrobacterium radiobacter K84 chromosome 2, complete genome NC_011983.1 222080781
Agrobacterium radiobacter K84 chromosome 1, complete genome NC_011985.1 222084201
Agrobacterium radiobacter K84 plasmid pAtK84c, complete sequence NC_011987.1 222101962
Agrobacterium radiobacter K84 plasmid pAtK84b, complete sequence NC_011990.1 222108940
Agrobacterium radiobacter K84 plasmid pAgK84, complete sequence NC_011994.1 222112705
Agrobacterium tumefaciens str. C58 chromosome chromosome circular, complete sequence NC_003062.2 159184118
Agrobacterium tumefaciens str. C58 chromosome chromosome linear, complete sequence NC_003063.2 159185562
Agrobacterium tumefaciens str. C58 plasmid At, complete sequence NC_003064.2 159186452
Agrobacterium tumefaciens str. C58 plasmid Ti, complete sequence NC_003065.3 159161952
Agrobacterium vitis S4 plasmid pAtS4e, complete sequence NC_011981.1 222102412
Agrobacterium vitis S4 plasmid pTiS4, complete sequence NC_011982.1 222080117
Agrobacterium vitis S4 plasmid pAtS4c, complete sequence NC_011984.1 222083145
Agrobacterium vitis S4 plasmid pAtS4a, complete sequence NC_011986.1 222102329
Agrobacterium vitis S4 chromosome 2, complete genome NC_011988.1 222106127
Agrobacterium vitis S4 chromosome 1, complete genome NC_011989.1 222147015
Agrobacterium vitis S4 plasmid pAtS4b, complete sequence NC_011991.1 222109117
Akkermansia muciniphila ATCC BAA-835 chromosome, complete genome NC_010655.1 187734516
Alcanivorax borkumensis SK2 chromosome, complete genome NC_008260.1 110832861
Alicycliphilus denitrificans BC plasmid pALIDE01, complete sequence NC_014908.1 319760024
Alicycliphilus denitrificans BC chromosome, complete genome NC_014910.1 319760738
Alicycliphilus denitrificans BC plasmid pALIDE02, complete sequence NC_014911.1 319765069
Alicyclobacillus acidocaldarius subsp. acidocaldarius DSM 446 chromosome, complete genome NC_013205.1 258510020
Alicyclobacillus acidocaldarius subsp. acidocaldarius DSM 446 plasmid pAACI01, complete sequence NC_013206.1 257792943
Alicyclobacillus acidocaldarius subsp. acidocaldarius DSM 446 plasmid pAACI02, complete sequence NC_013207.1 257793042
Alicyclobacillus acidocaldarius subsp. acidocaldarius DSM 446 plasmid pAACI03, complete sequence NC_013208.1 257793135
Aliivibrio salmonicida LFI1238 plasmid pVSAL840, complete sequence NC_011311.1 215778350
Aliivibrio salmonicida LFI1238 chromosome chromosome 1, complete sequence NC_011312.1 209693634
Aliivibrio salmonicida LFI1238 chromosome chromosome 2, complete sequence NC_011313.1 209808847
Aliivibrio salmonicida LFI1238 plasmid pVSAL320, complete sequence NC_011314.1 209967944
Aliivibrio salmonicida LFI1238 plasmid pVSAL54, complete sequence NC_011315.1 209809832
Aliivibrio salmonicida LFI1238 plasmid pVSAL43, complete sequence NC_011316.1 215538592
Alkalilimnicola ehrlichii MLHE-1 chromosome, complete genome NC_008340.1 114319166
Alkaliphilus metalliredigens QYMF chromosome, complete genome NC_009633.1 150387853
Alkaliphilus oremlandii OhILAs chromosome, complete genome NC_009922.1 158319059
Allochromatium vinosum DSM 180 chromosome, complete genome NC_013851.1 288939764
Allochromatium vinosum DSM 180 plasmid pALVIN01, complete sequence NC_013852.1 288947674
Allochromatium vinosum DSM 180 plasmid pALVIN02, complete sequence NC_013862.1 288986931
Alteromonas macleodii str. 'Deep ecotype' chromosome, complete genome NC_011138.2 332139409
Alteromonas sp. SN2 chromosome, complete genome NC_015554.1 333891490
Aminobacterium colombiense DSM 12261 chromosome, complete genome NC_014011.1 294101015
Ammonifex degensii KC4 chromosome, complete genome NC_013385.1 260891930
Ammonifex degensii KC4 plasmid pADEG01, complete sequence NC_013386.1 260893985
Candidatus Amoebophilus asiaticus 5a2 chromosome, complete genome NC_010830.1 189501470
Amycolatopsis mediterranei U32 chromosome, complete genome NC_014318.1 300781937
Amycolicicoccus subflavus DQS3-9A1 plasmid pAS9A-1, complete sequence NC_015560.1 333917529
Amycolicicoccus subflavus DQS3-9A1 plasmid pAS9A-2, complete sequence NC_015561.1 333917557
Amycolicicoccus subflavus DQS3-9A1 chromosome, complete genome NC_015564.1 333917679
Anabaena variabilis ATCC 29413 plasmid A, complete sequence NC_007410.1 75812284
Anabaena variabilis ATCC 29413 plasmid B, complete sequence NC_007411.1 75812629
Anabaena variabilis ATCC 29413 plasmid C, complete sequence NC_007412.1 75812661
Anabaena variabilis ATCC 29413 chromosome, complete genome NC_007413.1 75906225
Anabaena variabilis ATCC 29413 incision element, complete genome NC_014000.1 292905252
Anaerococcus prevotii DSM 20548 plasmid pAPRE01, complete sequence NC_013164.1 256821123
Anaerococcus prevotii DSM 20548 chromosome, complete genome NC_013171.1 257065520
Anaerolinea thermophila UNI-1, complete genome NC_014960.1 320159410
Anaeromyxobacter dehalogenans 2CP-1 chromosome, complete genome NC_011891.1 220915123
Anaeromyxobacter sp. Fw109-5 chromosome, complete genome NC_009675.1 153002879
Anaeromyxobacter sp. K chromosome, complete genome NC_011145.1 197120421
Anaplasma centrale str. Israel chromosome, complete genome NC_013532.1 269958255
Anaplasma marginale str. Florida, complete genome NC_012026.1 222474741
Anaplasma phagocytophilum HZ, complete genome NC_007797.1 88606690
Anoxybacillus flavithermus WK1 chromosome, complete genome NC_011567.1 212637849
Aquifex aeolicus VF5, complete genome NC_000918.1 15282445
Aquifex aeolicus VF5 plasmid ece1, complete sequence NC_001880.1 10957041
Arcanobacterium haemolyticum DSM 20595 chromosome, complete genome NC_014218.1 297570613
Archaeoglobus fulgidus DSM 4304, complete genome NC_000917.1 11497621
Archaeoglobus profundus DSM 5631 chromosome, complete genome NC_013741.1 284161128
Archaeoglobus profundus DSM 5631 plasmid pArcpr01, complete sequence NC_013742.1 284162948
Archaeoglobus veneficus SNP6 chromosome, complete genome NC_015320.1 327399920
Arcobacter butzleri RM4018, complete genome NC_009850.1 157736271
Arcobacter nitrofigilis DSM 7299 chromosome, complete genome NC_014166.1 296271545
Aromatoleum aromaticum EbN1 chromosome, complete genome NC_006513.1 56475432
Azoarcus sp. EbN1 plasmid 1, complete sequence NC_006823.1 58616149
Azoarcus sp. EbN1 plasmid 2, complete sequence NC_006824.1 58616422
Arsenophonus nasoniae whole genome shotgun assembly, contig scaffold01440 FN545284.1 284009432
Arsenophonus nasoniae whole genome shotgun assembly, contig scaffold01420 FN545282.1 284009425
Arsenophonus nasoniae whole genome shotgun assembly, contig scaffold01400 FN545280.1 284009401
Arsenophonus nasoniae whole genome shotgun assembly, contig scaffold01380 FN545278.1 284009395
Arsenophonus nasoniae whole genome shotgun assembly, contig scaffold01360 FN545276.1 284009388
Arsenophonus nasoniae whole genome shotgun assembly, contig scaffold01340 FN545274.1 284009382
Arsenophonus nasoniae whole genome shotgun assembly, contig scaffold01320 FN545272.1 284009376
Arsenophonus nasoniae whole genome shotgun assembly, contig scaffold01300 FN545270.1 284009371
Arsenophonus nasoniae whole genome shotgun assembly, contig scaffold01280 FN545268.1 284009361
Arsenophonus nasoniae whole genome shotgun assembly, contig scaffold01260 FN545266.1 284009225
Arsenophonus nasoniae whole genome shotgun assembly, contig scaffold01240 FN545264.1 284009159
Arsenophonus nasoniae whole genome shotgun assembly, contig scaffold01220 FN545262.1 284009084
Arsenophonus nasoniae whole genome shotgun assembly, contig scaffold01200 FN545260.1 284009078
Arsenophonus nasoniae whole genome shotgun assembly, contig scaffold01180 FN545258.1 284008898
Arsenophonus nasoniae whole genome shotgun assembly, contig scaffold01160 FN545256.1 284008875
Arsenophonus nasoniae whole genome shotgun assembly, contig scaffold01140 FN545254.1 284008770
Arsenophonus nasoniae whole genome shotgun assembly, contig scaffold01120 FN545252.1 284008752
Arsenophonus nasoniae whole genome shotgun assembly, contig scaffold01100 FN545250.1 284008493
Arsenophonus nasoniae whole genome shotgun assembly, contig scaffold01080 FN545248.1 284008448
Arsenophonus nasoniae whole genome shotgun assembly, contig scaffold01060 FN545246.1 284008348
Arsenophonus nasoniae whole genome shotgun assembly, contig scaffold01040 FN545244.1 284008341
Arsenophonus nasoniae whole genome shotgun assembly, contig scaffold01020 FN545242.1 284008299
Arsenophonus nasoniae whole genome shotgun assembly, contig scaffold01000 FN545240.1 284008248
Arsenophonus nasoniae whole genome shotgun assembly, contig scaffold00980 FN545238.1 284008237
Arsenophonus nasoniae whole genome shotgun assembly, contig scaffold00960 FN545236.1 284008231
Arsenophonus nasoniae whole genome shotgun assembly, contig scaffold00940 FN545234.1 284008167
Arsenophonus nasoniae whole genome shotgun assembly, contig scaffold00920 FN545232.1 284008155
Arsenophonus nasoniae whole genome shotgun assembly, contig scaffold00900 FN545230.1 284008135
Arsenophonus nasoniae whole genome shotgun assembly, contig scaffold00880 FN545228.1 284008123
Arsenophonus nasoniae whole genome shotgun assembly, contig scaffold00860 FN545226.1 284008101
Arsenophonus nasoniae whole genome shotgun assembly, contig scaffold00840 FN545224.1 284008065
Arsenophonus nasoniae whole genome shotgun assembly, contig scaffold00820 FN545222.1 284008038
Arsenophonus nasoniae whole genome shotgun assembly, contig scaffold00800 FN545220.1 284008031
Arsenophonus nasoniae whole genome shotgun assembly, contig scaffold00780 FN545218.1 284007982
Arsenophonus nasoniae whole genome shotgun assembly, contig scaffold00760 FN545216.1 284007973
Arsenophonus nasoniae whole genome shotgun assembly, contig scaffold00740 FN545214.1 284007963
Arsenophonus nasoniae whole genome shotgun assembly, contig scaffold00720 FN545212.1 284007928
Arsenophonus nasoniae whole genome shotgun assembly, contig scaffold00700 FN545210.1 284007916
Arsenophonus nasoniae whole genome shotgun assembly, contig scaffold00680 FN545208.1 284007909
Arsenophonus nasoniae whole genome shotgun assembly, contig scaffold00660 FN545206.1 284007835
Arsenophonus nasoniae whole genome shotgun assembly, contig scaffold00640 FN545204.1 284007826
Arsenophonus nasoniae whole genome shotgun assembly, contig scaffold00620 FN545202.1 284007817
Arsenophonus nasoniae whole genome shotgun assembly, contig scaffold00600 FN545200.1 284007735
Arsenophonus nasoniae whole genome shotgun assembly, contig scaffold00580 FN545198.1 284007730
Arsenophonus nasoniae whole genome shotgun assembly, contig scaffold00560 FN545196.1 284007697
Arsenophonus nasoniae whole genome shotgun assembly, contig scaffold00540 FN545194.1 284007610
Arsenophonus nasoniae whole genome shotgun assembly, contig scaffold00520 FN545192.1 284007533
Arsenophonus nasoniae whole genome shotgun assembly, contig scaffold00500 FN545190.1 284007434
Arsenophonus nasoniae whole genome shotgun assembly, contig scaffold00480 FN545188.1 284007374
Arsenophonus nasoniae whole genome shotgun assembly, contig scaffold00460 FN545186.1 284007337
Arsenophonus nasoniae whole genome shotgun assembly, contig scaffold00440 FN545184.1 284007206
Arsenophonus nasoniae whole genome shotgun assembly, contig scaffold00420 FN545182.1 284007087
Arsenophonus nasoniae whole genome shotgun assembly, contig scaffold00400 FN545180.1 284007024
Arsenophonus nasoniae whole genome shotgun assembly, contig scaffold00380 FN545178.1 284006960
Arsenophonus nasoniae whole genome shotgun assembly, contig scaffold00360 FN545176.1 284006956
Arsenophonus nasoniae whole genome shotgun assembly, contig scaffold00340 FN545174.1 284006862
Arsenophonus nasoniae whole genome shotgun assembly, contig scaffold00320 FN545172.1 284006835
Arsenophonus nasoniae whole genome shotgun assembly, contig scaffold00300 FN545170.1 284006818
Arsenophonus nasoniae whole genome shotgun assembly, contig scaffold00280 FN545168.1 284006801
Arsenophonus nasoniae whole genome shotgun assembly, contig scaffold00260 FN545166.1 284006705
Arsenophonus nasoniae whole genome shotgun assembly, contig scaffold00240 FN545164.1 284006696
Arsenophonus nasoniae whole genome shotgun assembly, contig scaffold00220 FN545162.1 284006682
Arsenophonus nasoniae whole genome shotgun assembly, contig scaffold00200 FN545160.1 284006514
Arsenophonus nasoniae whole genome shotgun assembly, contig scaffold00180 FN545158.1 284006458
Arsenophonus nasoniae whole genome shotgun assembly, contig scaffold00160 FN545156.1 284006316
Arsenophonus nasoniae whole genome shotgun assembly, contig scaffold00140 FN545154.1 284006216
Arsenophonus nasoniae whole genome shotgun assembly, contig scaffold00120 FN545152.1 284006202
Arsenophonus nasoniae whole genome shotgun assembly, contig scaffold00100 FN545150.1 284006180
Arsenophonus nasoniae whole genome shotgun assembly, contig scaffold00080 FN545148.1 284006125
Arsenophonus nasoniae whole genome shotgun assembly, contig scaffold00060 FN545146.1 284006118
Arsenophonus nasoniae whole genome shotgun assembly, contig scaffold00040 FN545144.1 284006110
Arsenophonus nasoniae whole genome shotgun assembly, contig scaffold00020 FN545142.1 284006104
Arsenophonus nasoniae whole genome shotgun assembly, contig scaffold01430 FN545283.1 284009426
Arsenophonus nasoniae whole genome shotgun assembly, contig scaffold01410 FN545281.1 284009415
Arsenophonus nasoniae whole genome shotgun assembly, contig scaffold01390 FN545279.1 284009398
Arsenophonus nasoniae whole genome shotgun assembly, contig scaffold01370 FN545277.1 284009392
Arsenophonus nasoniae whole genome shotgun assembly, contig scaffold01350 FN545275.1 284009384
Arsenophonus nasoniae whole genome shotgun assembly, contig scaffold01330 FN545273.1 284009378
Arsenophonus nasoniae whole genome shotgun assembly, contig scaffold01310 FN545271.1 284009374
Arsenophonus nasoniae whole genome shotgun assembly, contig scaffold01290 FN545269.1 284009364
Arsenophonus nasoniae whole genome shotgun assembly, contig scaffold01270 FN545267.1 284009266
Arsenophonus nasoniae whole genome shotgun assembly, contig scaffold01250 FN545265.1 284009188
Arsenophonus nasoniae whole genome shotgun assembly, contig scaffold01230 FN545263.1 284009090
Arsenophonus nasoniae whole genome shotgun assembly, contig scaffold01210 FN545261.1 284009080
Arsenophonus nasoniae whole genome shotgun assembly, contig scaffold01190 FN545259.1 284009063
Arsenophonus nasoniae whole genome shotgun assembly, contig scaffold01170 FN545257.1 284008877
Arsenophonus nasoniae whole genome shotgun assembly, contig scaffold01150 FN545255.1 284008873
Arsenophonus nasoniae whole genome shotgun assembly, contig scaffold01130 FN545253.1 284008755
Arsenophonus nasoniae whole genome shotgun assembly, contig scaffold01110 FN545251.1 284008637
Arsenophonus nasoniae whole genome shotgun assembly, contig scaffold01090 FN545249.1 284008460
Arsenophonus nasoniae whole genome shotgun assembly, contig scaffold01070 FN545247.1 284008444
Arsenophonus nasoniae whole genome shotgun assembly, contig scaffold01050 FN545245.1 284008344
Arsenophonus nasoniae whole genome shotgun assembly, contig scaffold01030 FN545243.1 284008331
Arsenophonus nasoniae whole genome shotgun assembly, contig scaffold01010 FN545241.1 284008294
Arsenophonus nasoniae whole genome shotgun assembly, contig scaffold00990 FN545239.1 284008241
Arsenophonus nasoniae whole genome shotgun assembly, contig scaffold00970 FN545237.1 284008234
Arsenophonus nasoniae whole genome shotgun assembly, contig scaffold00950 FN545235.1 284008203
Arsenophonus nasoniae whole genome shotgun assembly, contig scaffold00930 FN545233.1 284008164
Arsenophonus nasoniae whole genome shotgun assembly, contig scaffold00910 FN545231.1 284008146
Arsenophonus nasoniae whole genome shotgun assembly, contig scaffold00890 FN545229.1 284008125
Arsenophonus nasoniae whole genome shotgun assembly, contig scaffold00870 FN545227.1 284008109
Arsenophonus nasoniae whole genome shotgun assembly, contig scaffold00850 FN545225.1 284008069
Arsenophonus nasoniae whole genome shotgun assembly, contig scaffold00830 FN545223.1 284008041
Arsenophonus nasoniae whole genome shotgun assembly, contig scaffold00810 FN545221.1 284008033
Arsenophonus nasoniae whole genome shotgun assembly, contig scaffold00790 FN545219.1 284008027
Arsenophonus nasoniae whole genome shotgun assembly, contig scaffold00770 FN545217.1 284007979
Arsenophonus nasoniae whole genome shotgun assembly, contig scaffold00750 FN545215.1 284007969
Arsenophonus nasoniae whole genome shotgun assembly, contig scaffold00730 FN545213.1 284007960
Arsenophonus nasoniae whole genome shotgun assembly, contig scaffold00710 FN545211.1 284007926
Arsenophonus nasoniae whole genome shotgun assembly, contig scaffold00690 FN545209.1 284007913
Arsenophonus nasoniae whole genome shotgun assembly, contig scaffold00670 FN545207.1 284007846
Arsenophonus nasoniae whole genome shotgun assembly, contig scaffold00650 FN545205.1 284007829
Arsenophonus nasoniae whole genome shotgun assembly, contig scaffold00630 FN545203.1 284007821
Arsenophonus nasoniae whole genome shotgun assembly, contig scaffold00610 FN545201.1 284007802
Arsenophonus nasoniae whole genome shotgun assembly, contig scaffold00590 FN545199.1 284007734
Arsenophonus nasoniae whole genome shotgun assembly, contig scaffold00570 FN545197.1 284007727
Arsenophonus nasoniae whole genome shotgun assembly, contig scaffold00550 FN545195.1 284007629
Arsenophonus nasoniae whole genome shotgun assembly, contig scaffold00530 FN545193.1 284007575
Arsenophonus nasoniae whole genome shotgun assembly, contig scaffold00510 FN545191.1 284007454
Arsenophonus nasoniae whole genome shotgun assembly, contig scaffold00490 FN545189.1 284007429
Arsenophonus nasoniae whole genome shotgun assembly, contig scaffold00470 FN545187.1 284007340
Arsenophonus nasoniae whole genome shotgun assembly, contig scaffold00450 FN545185.1 284007211
Arsenophonus nasoniae whole genome shotgun assembly, contig scaffold00430 FN545183.1 284007180
Arsenophonus nasoniae whole genome shotgun assembly, contig scaffold00410 FN545181.1 284007043
Arsenophonus nasoniae whole genome shotgun assembly, contig scaffold00390 FN545179.1 284006991
Arsenophonus nasoniae whole genome shotgun assembly, contig scaffold00370 FN545177.1 284006958
Arsenophonus nasoniae whole genome shotgun assembly, contig scaffold00350 FN545175.1 284006940
Arsenophonus nasoniae whole genome shotgun assembly, contig scaffold00330 FN545173.1 284006856
Arsenophonus nasoniae whole genome shotgun assembly, contig scaffold00310 FN545171.1 284006827
Arsenophonus nasoniae whole genome shotgun assembly, contig scaffold00290 FN545169.1 284006803
Arsenophonus nasoniae whole genome shotgun assembly, contig scaffold00270 FN545167.1 284006714
Arsenophonus nasoniae whole genome shotgun assembly, contig scaffold00250 FN545165.1 284006700
Arsenophonus nasoniae whole genome shotgun assembly, contig scaffold00230 FN545163.1 284006689
Arsenophonus nasoniae whole genome shotgun assembly, contig scaffold00210 FN545161.1 284006555
Arsenophonus nasoniae whole genome shotgun assembly, contig scaffold00190 FN545159.1 284006495
Arsenophonus nasoniae whole genome shotgun assembly, contig scaffold00170 FN545157.1 284006451
Arsenophonus nasoniae whole genome shotgun assembly, contig scaffold00150 FN545155.1 284006289
Arsenophonus nasoniae whole genome shotgun assembly, contig scaffold00130 FN545153.1 284006206
Arsenophonus nasoniae whole genome shotgun assembly, contig scaffold00110 FN545151.1 284006191
Arsenophonus nasoniae whole genome shotgun assembly, contig scaffold00090 FN545149.1 284006174
Arsenophonus nasoniae whole genome shotgun assembly, contig scaffold00070 FN545147.1 284006121
Arsenophonus nasoniae whole genome shotgun assembly, contig scaffold00050 FN545145.1 284006114
Arsenophonus nasoniae whole genome shotgun assembly, contig scaffold00030 FN545143.1 284006108
Arsenophonus nasoniae whole genome shotgun assembly, contig scaffold00010 FN545141.1 284006096
Arthrobacter arilaitensis Re117 plasmid pRE117-2, complete sequence NC_014548.1 308151709
Arthrobacter arilaitensis Re117 plasmid pRE117-1, complete sequence NC_014549.1 308171843
Arthrobacter arilaitensis Re117 chromosome, complete genome NC_014550.1 308175814
Arthrobacter aurescens TC1, complete genome NC_008711.1 119960487
Arthrobacter aurescens TC1 plasmid TC1, complete sequence NC_008712.1 119952258
Arthrobacter aurescens TC1 plasmid TC2, complete sequence NC_008713.1 119952551
Arthrobacter chlorophenolicus A6 plasmid pACHL01, complete sequence NC_011879.1 219882541
Arthrobacter chlorophenolicus A6 plasmid pACHL02, complete sequence NC_011881.1 219883257
Arthrobacter chlorophenolicus A6 chromosome, complete genome NC_011886.1 220910783
Arthrobacter sp. FB24 plasmid 1, complete sequence NC_008537.1 116662073
Arthrobacter sp. FB24 plasmid 2, complete sequence NC_008538.1 116662232
Arthrobacter sp. FB24 plasmid 3, complete sequence NC_008539.1 116662341
Arthrobacter sp. FB24, complete sequence NC_008541.1 116668568
Arthrobacter phenanthrenivorans Sphe3 chromosome, complete genome NC_015145.1 325961450
Arthrobacter phenanthrenivorans Sphe3 plasmid pASPHE301, complete sequence NC_015146.1 325965294
Arthrobacter phenanthrenivorans Sphe3 plasmid pASPHE302, complete sequence NC_015147.1 325965484
Candidatus Arthromitus sp. SFB-mouse-Japan, complete genome NC_015913.1 342731686
Aster yellows witches'-broom phytoplasma AYWB, complete genome NC_007716.1 85057280
Aster yellows witches'-broom phytoplasma AYWB plasmid pAYWB-I, complete sequence NC_007717.1 85057952
Aster yellows witches'-broom phytoplasma AYWB plasmid pAYWB-II, complete sequence NC_007718.1 85057958
Aster yellows witches'-broom phytoplasma AYWB plasmid pAYWB-III, complete sequence NC_007719.1 85057963
Aster yellows witches'-broom phytoplasma AYWB plasmid pAYWB-IV, complete sequence NC_007720.1 85057971
Asticcacaulis excentricus CB 48 chromosome chromosome 1, complete sequence NC_014816.1 315497051
Asticcacaulis excentricus CB 48 chromosome 2, complete sequence NC_014817.1 315499382
Asticcacaulis excentricus CB 48 plasmid pASTEX01, complete sequence NC_014818.1 315500504
Asticcacaulis excentricus CB 48 plasmid pASTEX02, complete sequence NC_014819.1 315500677
Atopobium parvulum DSM 20469 chromosome, complete genome NC_013203.1 257783814
Azoarcus sp. BH72 chromosome, complete genome NC_008702.1 119896292
Candidatus Azobacteroides pseudotrichonymphae genomovar. CFP2 plasmid pCFPG2, complete sequence NC_011561.1 212550259
Candidatus Azobacteroides pseudotrichonymphae genomovar. CFP2 plasmid pCFPG3, complete sequence NC_011562.1 212550288
Candidatus Azobacteroides pseudotrichonymphae genomovar. CFP2 plasmid pCFPG4, complete sequence NC_011563.1 212550314
Candidatus Azobacteroides pseudotrichonymphae genomovar. CFP2 plasmid pCFPG1, complete sequence NC_011564.1 212550319
Candidatus Azobacteroides pseudotrichonymphae genomovar. CFP2 chromosome, complete genome NC_011565.1 212550357
Azorhizobium caulinodans ORS 571 chromosome, complete genome NC_009937.1 158421624
Azospirillum sp. B510 chromosome, complete genome NC_013854.1 288956841
Azospirillum sp. B510 plasmid pAB510a, complete sequence NC_013855.1 288959735
Azospirillum sp. B510 plasmid pAB510b, complete sequence NC_013856.1 288960867
Azospirillum sp. B510 plasmid pAB510c, complete sequence NC_013857.1 288961527
Azospirillum sp. B510 plasmid pAB510d, complete sequence NC_013858.1 288962075
Azospirillum sp. B510 plasmid pAB510e, complete sequence NC_013859.1 288962595
Azospirillum sp. B510 plasmid pAB510f, complete sequence NC_013860.1 288963025
Azotobacter vinelandii DJ chromosome, complete genome NC_012560.1 226942170
Bacillus amyloliquefaciens DSM 7, complete genome NC_014551.1 308171891
Bacillus anthracis str. A0248 plasmid pXO2, complete sequence NC_012655.1 229599623
Bacillus anthracis str. A0248 plasmid pXO1, complete sequence NC_012656.1 229599713
Bacillus anthracis str. A0248, complete genome NC_012659.1 229599883
Bacillus atrophaeus 1942 chromosome, complete genome NC_014639.1 311066968
Bacillus cellulosilyticus DSM 2522 chromosome, complete genome NC_014829.1 317126741
Bacillus cereus 03BB102, complete genome NC_012472.1 225862057
Bacillus cereus 03BB102 plasmid p03BB102_179, complete sequence NC_012473.1 225871489
Bacillus clausii KSM-K16, complete genome NC_006582.1 56961782
Bacillus coagulans 2-6 chromosome, complete genome NC_015634.1 336112679
Bacillus cereus subsp. cytotoxis NVH 391-98 plasmid pBC9801, complete sequence NC_009673.1 152973842
Bacillus cytotoxicus NVH 391-98 chromosome, complete genome NC_009674.1 152973854
Bacillus halodurans C-125 chromosome, complete genome NC_002570.2 57596592
Bacillus licheniformis ATCC 14580 chromosome, complete genome NC_006270.3 163119169
Bacillus megaterium DSM 319 chromosome, complete genome NC_014103.1 295702242
Bacillus pseudofirmus OF4 chromosome, complete genome NC_013791.2 316994385
Bacillus pseudofirmus OF4 plasmid pBpOF4-01, complete sequence NC_013792.1 288561476
Bacillus pseudofirmus OF4 plasmid pBpOF4-02, complete sequence NC_013793.1 288557107
Bacillus pumilus SAFR-032, complete genome NC_009848.1 157690798
Bacillus selenitireducens MLS10 chromosome, complete genome NC_014219.1 297582338
Bacillus subtilis subsp. subtilis str. 168 chromosome, complete genome NC_000964.3 255767013
Bacillus thuringiensis str. Al Hakam plasmid pALH1, complete sequence NC_008598.1 118445179
Bacillus thuringiensis str. Al Hakam chromosome, complete genome NC_008600.1 118475778
Bacillus weihenstephanensis KBAB4 plasmid pBWB401, complete sequence NC_010180.1 163943169
Bacillus weihenstephanensis KBAB4 plasmid pBWB402, complete sequence NC_010181.1 163943459
Bacillus weihenstephanensis KBAB4 plasmid pBWB403, complete sequence NC_010182.1 163937865
Bacillus weihenstephanensis KBAB4 plasmid pBWB404, complete sequence NC_010183.1 163937941
Bacillus weihenstephanensis KBAB4 chromosome, complete genome NC_010184.1 163938013
Bacteroides fragilis NCTC 9343 chromosome, complete genome NC_003228.3 60679597
Bacteroides fragilis NCTC 9343 plasmid pBF9343, complete sequence NC_006873.1 60650141
Bacteroides helcogenes P 36-108 chromosome, complete genome NC_014933.1 319899888
Bacteroides salanitronis DSM 18170 chromosome, complete genome NC_015164.1 325297172
Bacteroides salanitronis DSM 18170 plasmid pBACSA01, complete sequence NC_015165.1 325300726
Bacteroides salanitronis DSM 18170 plasmid pBACSA03, complete sequence NC_015166.1 324959701
Bacteroides salanitronis DSM 18170 plasmid pBACSA02, complete sequence NC_015168.1 324976987
Bacteroides thetaiotaomicron VPI-5482 chromosome, complete genome NC_004663.1 29345410
Bacteroides thetaiotaomicron VPI-5482 plasmid p5482, complete sequence NC_004703.1 29611500
Bacteroides vulgatus ATCC 8482 chromosome, complete genome NC_009614.1 150002608
Bartonella bacilliformis KC583, complete genome NC_008783.1 121601635
Bartonella clarridgeiae 73, complete genome NC_014932.1 319898193
Bartonella grahamii as4aup, complete genome NC_012846.1 240849682
Bartonella grahamii as4aup plasmid pBGR3, complete sequence NC_012847.1 240851420
Bartonella henselae str. Houston-1 chromosome, complete genome NC_005956.1 49474831
Bartonella quintana str. Toulouse, complete genome NC_005955.1 49473688
Bartonella tribocorum CIP 105476 plasmid pBT01, complete sequence NC_010160.1 163659859
Bartonella tribocorum CIP 105476 chromosome, complete genome NC_010161.1 163867306
Baumannia cicadellinicola str. Hc (Homalodisca coagulata), complete genome NC_007984.1 94676460
Bdellovibrio bacteriovorus HD100, complete genome NC_005363.1 42521650
Beijerinckia indica subsp. indica ATCC 9039 plasmid pBIND02, complete sequence NC_010578.1 182676785
Beijerinckia indica subsp. indica ATCC 9039 plasmid pBIND01, complete sequence NC_010580.1 182676825
Beijerinckia indica subsp. indica ATCC 9039 chromosome, complete genome NC_010581.1 182677002
Beutenbergia cavernae DSM 12333 chromosome, complete genome NC_012669.1 229818502
Bifidobacterium adolescentis ATCC 15703 chromosome, complete genome NC_008618.1 119025018
Bifidobacterium animalis subsp. lactis AD011 chromosome, complete genome NC_011835.1 219682499
Bifidobacterium bifidum PRL2010 chromosome, complete genome NC_014638.1 311063459
Bifidobacterium dentium Bd1 chromosome, complete genome NC_013714.1 283454959
Bifidobacterium longum subsp. longum BBMN68 chromosome, complete genome NC_014656.1 312132275
Blattabacterium sp. (Blattella germanica) str. Bge, complete genome NC_013454.1 262340793
Blattabacterium sp. (Blattella germanica) str. Bge plasmid pBge, complete sequence NC_015679.1 336478154
Candidatus Blochmannia floridanus chromosome, complete genome NC_005061.1 33519483
Bordetella avium 197N chromosome, complete genome NC_010645.1 187476514
Bordetella bronchiseptica RB50 chromosome, complete genome NC_002927.3 33598993
Bordetella parapertussis 12822 chromosome, complete genome NC_002928.3 33594723
Bordetella pertussis Tohama I chromosome, complete genome NC_002929.2 33591275
Bordetella petrii DSM 12804 chromosome, complete genome NC_010170.1 163854304
Borrelia afzelii PKo plasmid cp30, complete sequence NC_008273.1 111074074
Borrelia afzelii PKo plasmid cp27, complete sequence NC_008274.1 111074118
Borrelia afzelii PKo, complete genome NC_008277.1 111114823
Borrelia afzelii PKo plasmid lp60, complete sequence NC_008564.1 117621570
Borrelia afzelii PKo plasmid lp60-2, complete sequence NC_008565.1 117621646
Borrelia afzelii PKo plasmid lp34, complete sequence NC_008566.1 117621706
Borrelia afzelii PKo plasmid lp32, complete sequence NC_008567.1 117621743
Borrelia afzelii PKo plasmid lp28, complete sequence NC_008568.1 117621799
Borrelia afzelii PKo plasmid lp25, complete sequence NC_008569.1 117621834
Borrelia afzelii PKo clone fragment a NT_167350.1 294679205
Borrelia afzelii PKo clone fragment b NT_167351.1 294679220
Borrelia afzelii PKo clone fragment c NT_167352.1 294679245
Borrelia bissettii DN127 plasmid cp32-11, complete sequence NC_015903.1 343126711
Borrelia bissettii DN127 plasmid cp32-4, complete sequence NC_015904.1 343126758
Borrelia bissettii DN127 plasmid cp32-6, complete sequence NC_015905.1 343126801
Borrelia bissettii DN127 plasmid cp32-quad, complete sequence NC_015906.1 343126844
Borrelia bissettii DN127 plasmid cp26, complete sequence NC_015907.1 343126945
Borrelia bissettii DN127 plasmid cp32-3, complete sequence NC_015908.1 343126973
Borrelia bissettii DN127 plasmid cp32-5, complete sequence NC_015909.1 343127016
Borrelia bissettii DN127 plasmid cp32-7, complete sequence NC_015910.1 343127060
Borrelia bissettii DN127 plasmid cp9, complete sequence NC_015911.1 343127105
Borrelia bissettii DN127 plasmid lp17, complete sequence NC_015915.1 343127118
Borrelia bissettii DN127 plasmid lp28-3, complete sequence NC_015916.1 343128141
Borrelia bissettii DN127 plasmid lp28-4, complete sequence NC_015917.1 343127152
Borrelia bissettii DN127 plasmid lp28-7, complete sequence NC_015918.1 343127183
Borrelia bissettii DN127 plasmid lp54, complete sequence NC_015919.1 343127253
Borrelia bissettii DN127 plasmid lp56, complete sequence NC_015920.1 343127220
Borrelia bissettii DN127 chromosome, complete genome NC_015921.1 343127324
Borrelia bissettii DN127 plasmid lp25, complete sequence NC_015922.1 343128166
Borrelia burgdorferi B31 plasmid cp32-1, complete sequence NC_000948.1 11497060
Borrelia burgdorferi B31 plasmid cp32-3, complete sequence NC_000949.1 11497103
Borrelia burgdorferi B31 plasmid cp32-4, complete sequence NC_000950.1 11497149
Borrelia burgdorferi B31 plasmid cp32-6, complete sequence NC_000951.1 11497193
Borrelia burgdorferi B31 plasmid cp32-7, complete sequence NC_000952.1 11497236
Borrelia burgdorferi B31 plasmid cp32-8, complete sequence NC_000953.1 11497281
Borrelia burgdorferi B31 plasmid cp32-9, complete sequence NC_000954.1 11497325
Borrelia burgdorferi B31 plasmid lp21, complete sequence NC_000955.2 365823329
Borrelia burgdorferi B31 plasmid lp56, complete sequence NC_000956.1 11497372
Borrelia burgdorferi B31 plasmid lp5, complete sequence NC_000957.1 11497445
Borrelia burgdorferi B31 chromosome, complete genome NC_001318.1 15594346
Borrelia burgdorferi B31 plasmid lp17, complete sequence NC_001849.2 365823332
Borrelia burgdorferi B31 plasmid lp25, complete sequence NC_001850.1 11496607
Borrelia burgdorferi B31 plasmid lp28-1, complete sequence NC_001851.2 365823337
Borrelia burgdorferi B31 plasmid lp28-2, complete sequence NC_001852.1 11496664
Borrelia burgdorferi B31 plasmid lp28-3, complete sequence NC_001853.1 11496697
Borrelia burgdorferi B31 plasmid lp28-4, complete sequence NC_001854.1 11496735
Borrelia burgdorferi B31 plasmid lp36, complete sequence NC_001855.1 11496779
Borrelia burgdorferi B31 plasmid lp38, complete sequence NC_001856.1 11496831
Borrelia burgdorferi B31 plasmid lp54, complete sequence NC_001857.2 365823346
Borrelia burgdorferi B31 plasmid cp26, complete sequence NC_001903.1 11497007
Borrelia burgdorferi B31 plasmid cp9, complete sequence NC_001904.1 11497048
Borrelia duttonii Ly plasmid pl11, complete sequence NC_011224.1 203283903
Borrelia duttonii Ly plasmid pl15, complete sequence NC_011226.1 203283912
Borrelia duttonii Ly, complete genome NC_011229.1 203283926
Borrelia duttonii Ly plasmid pl28, complete sequence NC_011245.1 203288469
Borrelia duttonii Ly plasmid pl165, complete sequence NC_011247.1 203288506
Borrelia duttonii Ly plasmid pl35, complete sequence NC_011248.1 203288641
Borrelia duttonii Ly plasmid pl36, complete sequence NC_011249.1 203288661
Borrelia duttonii Ly plasmid pl40, complete sequence NC_011250.1 203288682
Borrelia duttonii Ly plasmid pl41, complete sequence NC_011251.1 203288701
Borrelia duttonii Ly plasmid pl42, complete sequence NC_011254.1 203288730
Borrelia duttonii Ly plasmid pl70, complete sequence NC_011256.1 203288751
Borrelia duttonii Ly plasmid pl23, complete sequence NC_011257.1 203288797
Borrelia duttonii Ly plasmid pl23b, complete sequence NC_011259.1 203288819
Borrelia duttonii Ly plasmid pl26, complete sequence NC_011261.1 203288832
Borrelia duttonii Ly plasmid pl31, complete sequence NC_011262.1 203288867
Borrelia duttonii Ly plasmid pl32, complete sequence NC_011264.1 203288888
Borrelia duttonii Ly plasmid pl27, complete sequence NC_011265.1 203288911
Borrelia garinii PBi plasmid cp26, complete sequence NC_006128.1 51038597
Borrelia garinii PBi plasmid lp54, complete sequence NC_006129.1 51038624
Borrelia garinii PBi chromosome chromosome linear, complete sequence NC_006156.1 51598263
Borrelia hermsii DAH chromosome, complete genome NC_010673.1 187917883
Borrelia recurrentis A1, complete genome NC_011244.1 203287471
Borrelia recurrentis A1 plasmid pl124, complete sequence NC_011246.1 203288272
Borrelia recurrentis A1 plasmid pl23, complete sequence NC_011252.1 203288364
Borrelia recurrentis A1 plasmid pl33, complete sequence NC_011253.1 203288382
Borrelia recurrentis A1 plasmid pl35, complete sequence NC_011255.1 203288400
Borrelia recurrentis A1 plasmid pl37, complete sequence NC_011258.1 203288416
Borrelia recurrentis A1 plasmid pl53, complete sequence NC_011260.1 203288436
Borrelia recurrentis A1 plasmid pl6, complete sequence NC_011263.1 203288465
Borrelia turicatae 91E135 chromosome, complete genome NC_008710.1 119952806
Brachybacterium faecium DSM 4810 chromosome, complete genome NC_013172.1 257067223
Brachyspira hyodysenteriae WA1 chromosome, complete genome NC_012225.1 225618950
Brachyspira hyodysenteriae WA1 plasmid pBHWA1, complete sequence NC_012226.1 225350699
Brachyspira murdochii DSM 12563 chromosome, complete genome NC_014150.1 296125058
Brachyspira pilosicoli 95/1000 chromosome, complete genome NC_014330.1 300869639
Bradyrhizobium sp. BTAi1 plasmid pBBta01, complete sequence NC_009475.1 148240870
Bradyrhizobium sp. BTAi1 chromosome, complete genome NC_009485.1 148251626
Bradyrhizobium japonicum USDA 110 chromosome, complete genome NC_004463.1 27375111
Bradyrhizobium sp. ORS 278 chromosome, complete genome NC_009445.1 146337175
Brevibacillus brevis NBRC 100599, complete genome NC_012491.1 226309587
Brevundimonas subvibrioides ATCC 15264 chromosome, complete genome NC_014375.1 302381116
Brucella abortus bv. 1 str. 9-941 chromosome chromosome I, complete sequence NC_006932.1 62288991
Brucella abortus bv. 1 str. 9-941 chromosome chromosome II, complete sequence NC_006933.1 62316961
Brucella canis ATCC 23365 chromosome chromosome I, complete sequence NC_010103.1 161617991
Brucella canis ATCC 23365 chromosome chromosome II, complete sequence NC_010104.1 161620094
Brucella melitensis ATCC 23457 chromosome chromosome I, complete sequence NC_012441.1 225851546
Brucella melitensis ATCC 23457 chromosome chromosome II, complete sequence NC_012442.1 225685871
Brucella microti CCM 4915 chromosome chromosome 2, complete sequence NC_013118.1 256014795
Brucella microti CCM 4915 chromosome 1, complete genome NC_013119.1 256368465
Brucella ovis ATCC 25840 chromosome chromosome II, complete sequence NC_009504.1 148557829
Brucella ovis ATCC 25840 chromosome chromosome I, complete sequence NC_009505.1 148558820
Brucella pinnipedialis B2/94 chromosome chromosome 1, complete sequence NC_015857.1 340789630
Brucella pinnipedialis B2/94 chromosome chromosome 2, complete sequence NC_015858.1 340791767
Brucella suis 1330 chromosome I, complete sequence NC_004310.3 56968325
Brucella suis 1330 chromosome II, complete sequence NC_004311.2 56968493
Buchnera aphidicola str. 5A (Acyrthosiphon pisum) chromosome, complete genome NC_011833.1 219681389
Burkholderia sp. 383 chromosome 3, complete genome NC_007509.1 78059643
Burkholderia sp. 383 chromosome chromosome 1, complete sequence NC_007510.1 78064658
Burkholderia sp. 383 chromosome 2, complete sequence NC_007511.1 78060853
Burkholderia cepacia AMMD plasmid 1, complete sequence NC_008385.1 115345482
Burkholderia ambifaria AMMD chromosome chromosome 1, complete sequence NC_008390.1 115350056
Burkholderia ambifaria AMMD chromosome chromosome 2, complete sequence NC_008391.1 115357970
Burkholderia ambifaria AMMD chromosome chromosome 3, complete sequence NC_008392.1 115360317
Burkholderia sp. CCGE1001 chromosome 1, complete sequence NC_015136.1 323524377
Burkholderia sp. CCGE1001 chromosome chromosome 2, complete sequence NC_015137.1 323527923
Burkholderia sp. CCGE1002 chromosome chromosome 1, complete sequence NC_014117.1 295675101
Burkholderia sp. CCGE1002 chromosome chromosome 2, complete sequence NC_014118.1 295698848
Burkholderia sp. CCGE1002 chromosome chromosome 3, complete sequence NC_014119.1 295680425
Burkholderia sp. CCGE1002 plasmid pBC201, complete sequence NC_014120.1 295701107
Burkholderia sp. CCGE1003 chromosome chromosome 1, complete sequence NC_014539.1 307728076
Burkholderia sp. CCGE1003 chromosome chromosome 2, complete sequence NC_014540.1 307725550
Burkholderia cenocepacia AU 1054 chromosome chromosome 1, complete sequence NC_008060.1 107021562
Burkholderia cenocepacia AU 1054 chromosome chromosome 2, complete sequence NC_008061.1 107025343
Burkholderia cenocepacia AU 1054 chromosome 3, complete sequence NC_008062.1 107028231
Burkholderia gladioli BSR3 chromosome chromosome 2, complete sequence NC_015376.1 330819133
Burkholderia gladioli BSR3 plasmid bgla_2p, complete sequence NC_015377.1 330822093
Burkholderia gladioli BSR3 plasmid bgla_3p, complete sequence NC_015378.1 330818808
Burkholderia gladioli BSR3 chromosome chromosome 1, complete sequence NC_015381.1 330814956
Burkholderia gladioli BSR3 plasmid bgla_1p, complete sequence NC_015382.1 330822218
Burkholderia gladioli BSR3 plasmid bgla_4p, complete sequence NC_015383.1 330814453
Burkholderia glumae BGR1 plasmid bglu_2p, complete sequence NC_012718.1 238023296
Burkholderia glumae BGR1 plasmid bglu_3p, complete sequence NC_012720.2 339717136
Burkholderia glumae BGR1 chromosome chromosome 2, complete sequence NC_012721.2 339717964
Burkholderia glumae BGR1 plasmid bglu_1p, complete sequence NC_012723.1 238025581
Burkholderia glumae BGR1 chromosome chromosome 1, complete sequence NC_012724.2 339905954
Burkholderia glumae BGR1 plasmid bglu_4p, complete sequence NC_012725.2 339717962
Burkholderia mallei ATCC 23344 chromosome 1, complete sequence NC_006348.1 53723370
Burkholderia mallei ATCC 23344 chromosome 2, complete sequence NC_006349.2 77358719
Burkholderia multivorans ATCC 17616 plasmid pBMUL01, complete sequence NC_010070.1 161506495
Burkholderia multivorans ATCC 17616 chromosome chromosome 1, complete sequence NC_010084.1 161523180
Burkholderia multivorans ATCC 17616 chromosome chromosome 2, complete sequence NC_010086.1 161519706
Burkholderia multivorans ATCC 17616 chromosome chromosome 3, complete sequence NC_010087.1 161522356
Burkholderia phymatum STM815 chromosome chromosome 1, complete sequence NC_010622.1 186474773
Burkholderia phymatum STM815 chromosome chromosome 2, complete sequence NC_010623.1 186471973
Burkholderia phymatum STM815 plasmid pBPHY01, complete sequence NC_010625.1 186470346
Burkholderia phymatum STM815 plasmid pBPHY02, complete sequence NC_010627.1 186474323
Burkholderia phytofirmans PsJN chromosome chromosome 2, complete sequence NC_010676.1 187918714
Burkholderia phytofirmans PsJN plasmid pBPHYT01, complete sequence NC_010679.1 187921867
Burkholderia phytofirmans PsJN chromosome chromosome 1, complete sequence NC_010681.1 187922035
Burkholderia pseudomallei 1106a chromosome chromosome I, complete sequence NC_009076.1 126451443
Burkholderia pseudomallei 1106a chromosome chromosome II, complete sequence NC_009078.1 126455463
Burkholderia rhizoxinica HKI 454 plasmid pBRH01, complete sequence NC_014718.1 312602094
Burkholderia rhizoxinica HKI 454 chromosome, complete genome NC_014722.1 312794749
Burkholderia rhizoxinica HKI 454 plasmid pBRH02, complete sequence NC_014723.1 330399456
Burkholderia thailandensis E264 chromosome chromosome II, complete sequence NC_007650.1 83716035
Burkholderia thailandensis E264 chromosome chromosome I, complete sequence NC_007651.1 83718394
Burkholderia vietnamiensis G4 plasmid pBVIE05, complete sequence NC_009226.1 134287418
Burkholderia vietnamiensis G4 plasmid pBVIE02, complete sequence NC_009227.1 134287530
Burkholderia vietnamiensis G4 plasmid pBVIE04, complete sequence NC_009228.1 134287794
Burkholderia vietnamiensis G4 plasmid pBVIE03, complete sequence NC_009229.1 134287902
Burkholderia vietnamiensis G4 plasmid pBVIE01, complete sequence NC_009230.1 134288152
Burkholderia vietnamiensis G4 chromosome 3, complete sequence NC_009254.1 134290884
Burkholderia vietnamiensis G4 chromosome chromosome 2, complete sequence NC_009255.1 134292031
Burkholderia vietnamiensis G4 chromosome chromosome 1, complete sequence NC_009256.1 134294128
Burkholderia xenovorans LB400 chromosome 1, complete sequence NC_007951.1 91781384
Burkholderia xenovorans LB400 chromosome chromosome 2, complete sequence NC_007952.1 91777110
Burkholderia xenovorans LB400 chromosome 3, complete genome NC_007953.1 91780071
Butyrivibrio proteoclasticus B316 chromosome 1, complete genome NC_014387.1 302669374
Butyrivibrio proteoclasticus B316 chromosome 2, complete genome NC_014388.1 302669123
Butyrivibrio proteoclasticus B316 plasmid pCY360, complete sequence NC_014389.1 302668698
Butyrivibrio proteoclasticus B316 plasmid pCY186, complete sequence NC_014390.1 302668499
Caldicellulosiruptor bescii DSM 6725 chromosome, complete genome NC_012034.1 222528057
Caldicellulosiruptor bescii DSM 6725 plasmid pATHE01, complete sequence NC_012036.1 222530712
Caldicellulosiruptor bescii DSM 6725 plasmid pATHE02, complete sequence NC_012037.1 222530721
Caldicellulosiruptor hydrothermalis 108 chromosome, complete genome NC_014652.1 312126262
Caldicellulosiruptor kristjanssonii 177R1B plasmid pCALKR01, complete sequence NC_014719.1 312281360
Caldicellulosiruptor kristjanssonii 177R1B chromosome, complete genome NC_014721.1 312792283
Caldicellulosiruptor kronotskyensis 2002 chromosome, complete genome NC_014720.1 312621127
Caldicellulosiruptor lactoaceticus 6A chromosome, complete genome NC_015949.1 344995333
Caldicellulosiruptor obsidiansis OB47 chromosome, complete genome NC_014392.1 302870731
Caldicellulosiruptor owensensis OL chromosome, complete genome NC_014657.1 312134082
Caldicellulosiruptor saccharolyticus DSM 8903 chromosome, complete genome NC_009437.1 146295085
Calditerrivibrio nitroreducens DSM 19672 plasmid pCALNI01, complete sequence NC_014749.1 313652020
Calditerrivibrio nitroreducens DSM 19672 chromosome, complete genome NC_014758.1 313671969
Caldivirga maquilingensis IC-167 chromosome, complete genome NC_009954.1 159040592
Campylobacter concisus 13826 plasmid pCCON31, complete sequence NC_009795.1 157149578
Campylobacter concisus 13826 plasmid pCCON16, complete sequence NC_009796.1 157149612
Campylobacter concisus 13826, complete genome NC_009802.1 157163852
Campylobacter curvus 525.92 chromosome, complete genome NC_009715.1 154173617
Campylobacter fetus subsp. fetus 82-40 chromosome, complete genome NC_008599.1 118474057
Campylobacter hominis ATCC BAA-381 plasmid pCH4, complete sequence NC_009713.1 154147860
Campylobacter hominis ATCC BAA-381, complete genome NC_009714.1 154147866
Campylobacter jejuni subsp. jejuni 81116, complete genome NC_009839.1 157414322
Campylobacter lari RM2100, complete genome NC_012039.1 222823046
Campylobacter lari RM2100 megaplasmid pCL2100, complete sequence NC_012040.1 222778487
Capnocytophaga canimorsus Cc5 chromosome, complete genome NC_015846.1 340620779
Capnocytophaga ochracea DSM 7271 chromosome, complete genome NC_013162.1 256818848
Carboxydothermus hydrogenoformans Z-2901 chromosome, complete genome NC_007503.1 78042616
Carnobacterium sp. 17-4 plasmid pCAR50, complete sequence NC_015390.1 328958803
Carnobacterium sp. 17-4 chromosome, complete genome NC_015391.1 328956382
Candidatus Carsonella ruddii PV, complete genome NC_008512.1 116334902
Catenulispora acidiphila DSM 44928 chromosome, complete genome NC_013131.1 256389232
Caulobacter crescentus CB15 chromosome, complete genome NC_002696.2 16124256
Caulobacter sp. K31 plasmid pCAUL02, complete sequence NC_010333.1 167621562
Caulobacter sp. K31 plasmid pCAUL01, complete sequence NC_010335.1 167621728
Caulobacter sp. K31 chromosome, complete genome NC_010338.1 167643973
Caulobacter segnis ATCC 21756 chromosome, complete genome NC_014100.1 295687459
Cellulomonas fimi ATCC 484 chromosome, complete genome NC_015514.1 332668532
Cellulomonas flavigena DSM 20109 chromosome, complete genome NC_014151.1 296127869
Cellulophaga algicola DSM 14237 chromosome, complete genome NC_014934.1 319951593
Cellulophaga lytica DSM 7489 chromosome, complete genome NC_015167.1 325284916
Cellvibrio gilvus ATCC 13127 chromosome, complete genome NC_015671.1 336319134
Cellvibrio japonicus Ueda107 chromosome, complete genome NC_010995.1 192358779
Cenarchaeum symbiosum A, complete genome NC_014820.1 315630472
Mesorhizobium sp. BNC1 plasmid 1, complete sequence NC_008242.1 110346917
Mesorhizobium sp. BNC1 plasmid 2, complete sequence NC_008243.1 110347235
Chelativorans sp. BNC1 plasmid 3, complete sequence NC_008244.1 110347349
Chelativorans sp. BNC1 chromosome, complete genome NC_008254.1 110632362
Chitinophaga pinensis DSM 2588 chromosome, complete genome NC_013132.1 256419057
Chlamydia muridarum Nigg plasmid pMoPn, complete sequence NC_002182.1 10957566
Chlamydia muridarum Nigg, complete genome NC_002620.2 29337300
Chlamydia trachomatis 434/Bu chromosome, complete genome NC_010287.1 166153973
Chlamydophila abortus S26/3, complete genome NC_004552.2 62184647
Chlamydophila caviae GPIC chromosome, complete genome NC_003361.3 29839769
Chlamydophila caviae GPIC plasmid pCpGP1, complete sequence NC_004720.1 29839220
Chlamydophila felis Fe/C-56, complete genome NC_007899.1 89897807
Chlamydophila felis Fe/C-56 plasmid pCfe1, complete sequence NC_007900.1 89898813
Chlamydophila pecorum E58 chromosome, complete genome NC_015408.1 330443755
Chlamydophila pneumoniae AR39, complete genome NC_002179.2 58021288
Chlamydophila psittaci 6BC plasmid p6BC, complete sequence NC_015217.1 332286950
Chlamydophila psittaci 6BC chromosome, complete genome NC_015470.1 332286959
Candidatus Chloracidobacterium thermophilum B chromosome chromosome 1, complete sequence NC_016024.1 347753732
Candidatus Chloracidobacterium thermophilum B chromosome chromosome 2, complete sequence NC_016025.1 347755961
Chlorobaculum parvum NCIB 8327 chromosome, complete genome NC_011027.1 193211676
Chlorobium chlorochromatii CaD3 chromosome, complete genome NC_007514.1 78187984
Chlorobium limicola DSM 245 chromosome, complete genome NC_010803.1 189345558
Chlorobium luteolum DSM 273 chromosome, complete genome NC_007512.1 78185892
Chlorobium phaeobacteroides BS1 chromosome, complete genome NC_010831.1 189499000
Chlorobium phaeovibrioides DSM 265 chromosome, complete genome NC_009337.1 145218822
Chlorobium tepidum TLS chromosome, complete genome NC_002932.3 21672841
Chloroflexus aggregans DSM 9485 chromosome, complete genome NC_011831.1 219846956
Chloroflexus aurantiacus J-10-fl chromosome, complete genome NC_010175.1 163845603
Chloroflexus sp. Y-400-fl chromosome, complete genome NC_012032.1 222523302
Chloroherpeton thalassium ATCC 35110 chromosome, complete genome NC_011026.1 193213720
Chromobacterium violaceum ATCC 12472 chromosome, complete genome NC_005085.1 34495455
Chromohalobacter salexigens DSM 3043 chromosome, complete genome NC_007963.1 92112136
Citrobacter koseri ATCC BAA-895 chromosome, complete genome NC_009792.1 157144296
Citrobacter koseri ATCC BAA-895 plasmid pCKO3, complete sequence NC_009793.1 157149300
Citrobacter koseri ATCC BAA-895 plasmid pCKO2, complete sequence NC_009794.1 157149316
Citrobacter rodentium ICC168, complete genome NC_013716.1 283783779
Citrobacter rodentium ICC168 plasmid pCROD1, complete sequence NC_013717.1 283777746
Citrobacter rodentium ICC168 plasmid pCROD2, complete sequence NC_013718.1 283488383
Citrobacter rodentium ICC168 plasmid pCROD3, complete sequence NC_013719.1 283454955
Clavibacter michiganensis subsp. michiganensis NCPPB 382 plasmid pCM1, complete sequence NC_009478.1 148245183
Clavibacter michiganensis subsp. michiganensis NCPPB 382 plasmid pCM2, complete sequence NC_009479.1 148271110
Clavibacter michiganensis subsp. michiganensis NCPPB 382 chromosome, complete genome NC_009480.1 148271178
Candidatus Cloacamonas acidaminovorans NS_000195.1 218960350
Clostridiales genomosp. BVAB3 str. UPII9-5 chromosome, complete genome NC_013895.2 308513210
Clostridium acetobutylicum ATCC 824 plasmid pSOL1, complete sequence NC_001988.2 15004705
Clostridium acetobutylicum ATCC 824 chromosome, complete genome NC_003030.1 15893298
Clostridium beijerinckii NCIMB 8052 chromosome, complete genome NC_009617.1 150014892
Clostridium botulinum A2 str. Kyoto chromosome, complete genome NC_012563.1 226947222
Clostridium cellulolyticum H10 chromosome, complete genome NC_011898.1 220927459
Clostridium cellulovorans 743B chromosome, complete genome NC_014393.1 302872922
Clostridium difficile 630 plasmid pCD630, complete sequence NC_008226.1 110666922
Clostridium difficile 630 chromosome, complete genome NC_009089.1 126697566
Clostridium kluyveri DSM 555 plasmid pCKL555A, complete sequence NC_009466.1 148245107
Clostridium kluyveri DSM 555 chromosome, complete genome NC_009706.1 153952670
Clostridium lentocellum DSM 5427 chromosome, complete genome NC_015275.1 326789139
Clostridium ljungdahlii DSM 13528 chromosome, complete genome NC_014328.1 300853232
Clostridium novyi NT chromosome, complete genome NC_008593.1 118442852
Clostridium perfringens str. 13 plasmid pCP13, complete sequence NC_003042.1 15081479
Clostridium perfringens str. 13, complete genome NC_003366.1 18308982
Clostridium phytofermentans ISDg chromosome, complete genome NC_010001.1 160878162
Clostridium saccharolyticum WM1 chromosome, complete genome NC_014376.1 302384444
Clostridium sticklandii DSM 519 chromosome, complete genome NC_014614.1 310657316
Clostridium sp. SY8519, complete genome NC_015737.1 339441064
Clostridium tetani E88 chromosome, complete genome NC_004557.1 28209834
Clostridium tetani E88 plasmid pE88, complete sequence NC_004565.1 28373131
Clostridium thermocellum ATCC 27405 chromosome, complete genome NC_009012.1 125972525
Collimonas fungivorans Ter331 chromosome, complete genome NC_015856.1 340785197
Colwellia psychrerythraea 34H chromosome, complete genome NC_003910.7 71277742
Comamonas testosteroni CNB-1 plasmid pCNB, complete sequence NC_010935.1 190571920
Comamonas testosteroni CNB-2 chromosome, complete genome NC_013446.1 264676136
Conexibacter woesei DSM 14684 chromosome, complete genome NC_013739.1 284041471
Coprothermobacter proteolyticus DSM 5265 chromosome, complete genome NC_011295.1 206895078
Coraliomargarita akajimensis DSM 45221 chromosome, complete genome NC_014008.1 294053541
Coriobacterium glomerans PW2 chromosome, complete genome NC_015389.1 328954613
Corynebacterium aurimucosum ATCC 700975 plasmid pET44827, complete sequence NC_010813.1 189458505
Corynebacterium aurimucosum ATCC 700975, complete genome NC_012590.1 227831830
Corynebacterium diphtheriae NCTC 13129 chromosome, complete genome NC_002935.2 38232642
Corynebacterium efficiens YS-314 plasmid pCE2, complete sequence NC_004319.1 23577970
Corynebacterium efficiens YS-314 plasmid pCE3, complete sequence NC_004320.1 23577986
Corynebacterium efficiens YS-314 chromosome, complete genome NC_004369.1 25026556
Corynebacterium glutamicum ATCC 13032, complete genome NC_003450.3 58036263
Corynebacterium jeikeium K411 plasmid pKW4, complete sequence NC_003080.1 15320554
Corynebacterium jeikeium K411 chromosome, complete genome NC_007164.1 68535062
Corynebacterium kroppenstedtii DSM 44385 chromosome, complete genome NC_012704.1 237784637
Corynebacterium pseudotuberculosis FRC41 chromosome, complete genome NC_014329.1 300857417
Corynebacterium resistens DSM 45100 chromosome, complete genome NC_015673.1 336324561
Corynebacterium ulcerans BR-AD22 chromosome, complete genome NC_015683.1 337289620
Corynebacterium urealyticum DSM 7109 chromosome, complete genome NC_010545.1 172039680
Corynebacterium variabile DSM 44702 chromosome, complete genome NC_015859.1 340792956
Coxiella burnetii CbuG_Q212 chromosome, complete genome NC_011527.1 212211668
Croceibacter atlanticus HTCC2559 chromosome, complete genome NC_014230.1 298206591
Cronobacter sakazakii ATCC BAA-894 chromosome, complete genome NC_009778.1 156932229
Cronobacter sakazakii ATCC BAA-894 plasmid pESA2, complete sequence NC_009779.1 156936507
Cronobacter sakazakii ATCC BAA-894 plasmid pESA3, complete sequence NC_009780.1 156936546
Cronobacter turicensis z3032, complete genome NC_013282.2 325295716
Cronobacter turicensis z3032 plasmid pCTU1, complete sequence NC_013283.1 260424375
Cronobacter turicensis z3032 plasmid pCTU2, complete sequence NC_013284.1 260585138
Cronobacter turicensis z3032 plasmid pCTU3, complete sequence NC_013285.1 260600006
Cryptobacterium curtum DSM 15641 chromosome, complete genome NC_013170.1 256826460
Cupriavidus metallidurans CH34 plasmid pMOL30, complete sequence NC_007971.2 291464753
Cupriavidus metallidurans CH34 plasmid pMOL28, complete sequence NC_007972.2 291434858
Cupriavidus metallidurans CH34 chromosome, complete genome NC_007973.1 94308945
Cupriavidus metallidurans CH34 megaplasmid, complete sequence NC_007974.2 291481467
Cupriavidus necator N-1 chromosome chromosome 2, complete sequence NC_015723.1 339321330
Cupriavidus necator N-1 plasmid BB2p, complete sequence NC_015724.1 339323774
Cupriavidus necator N-1 chromosome chromosome 1, complete sequence NC_015726.1 339324158
Cupriavidus necator N-1 plasmid BB1p, complete sequence NC_015727.1 339327781
Cupriavidus taiwanensis LMG 19424 chromosome 1, complete sequence NC_010528.1 188590795
Cupriavidus taiwanensis plasmid pRALTA, complete sequence NC_010529.1 188591327
Cupriavidus taiwanensis LMG 19424 chromosome chromosome 2, complete sequence NC_010530.1 188591847
Cyanobacterium UCYN-A, complete genome NC_013771.1 284928601
Cyanothece sp. ATCC 51142 plasmid A, complete sequence NC_010539.1 172034820
Cyanothece sp. ATCC 51142 plasmid B, complete sequence NC_010541.1 172034859
Cyanothece sp. ATCC 51142 plasmid C, complete sequence NC_010542.1 172034885
Cyanothece sp. ATCC 51142 plasmid D, complete sequence NC_010543.1 172034905
Cyanothece sp. ATCC 51142 chromosome chromosome circular, complete sequence NC_010546.1 172034917
Cyanothece sp. ATCC 51142 chromosome chromosome linear, complete sequence NC_010547.1 172054853
Cyanothece sp. PCC 7424 chromosome, complete genome NC_011729.1 218437013
Cyanothece sp. PCC 7424 plasmid pP742403, complete sequence NC_011730.1 218442241
Cyanothece sp. PCC 7424 plasmid pP742404, complete sequence NC_011732.1 218442305
Cyanothece sp. PCC 7424 plasmid pP742405, complete sequence NC_011733.1 218442325
Cyanothece sp. PCC 7424 plasmid pP742406, complete sequence NC_011734.1 218442342
Cyanothece sp. PCC 7424 plasmid pP742402, complete sequence NC_011737.1 218442435
Cyanothece sp. PCC 7424 plasmid pP742401, complete sequence NC_011738.1 218442611
Cyclobacterium marinum DSM 745 chromosome, complete genome NC_015914.1 343082721
Cytophaga hutchinsonii ATCC 33406 chromosome, complete genome NC_008255.1 110636427
Dechloromonas aromatica RCB, complete genome NC_007298.1 71905642
Dechlorosoma suillum PS chromosome, complete genome NC_016616.1 372486701
Deferribacter desulfuricans SSM1, complete genome NC_013939.1 291278433
Deferribacter desulfuricans SSM1 megaplasmid pDF308, complete sequence NC_013940.1 291280551
Dehalococcoides sp. BAV1 chromosome, complete genome NC_009455.1 147668652
Dehalococcoides sp. CBDB1 chromosome, complete genome NC_007356.1 73747956
Dehalococcoides ethenogenes 195, complete genome NC_002936.3 57233530
Dehalococcoides sp. GT chromosome, complete genome NC_013890.1 289431955
Dehalococcoides sp. VS chromosome, complete genome NC_013552.1 270307451
Dehalogenimonas lykanthroporepellens BL-DC-9 chromosome, complete genome NC_014314.1 300087139
Deinococcus deserti VCD115 chromosome, complete genome NC_012526.1 226354810
Deinococcus deserti VCD115 plasmid 1, complete sequence NC_012527.1 226357404
Deinococcus deserti VCD115 plasmid 3, complete sequence NC_012528.1 226357666
Deinococcus deserti VCD115 plasmid 2, complete sequence NC_012529.1 226358014
Deinococcus geothermalis DSM 11300 plasmid pDGEO01, complete sequence NC_008010.2 113706807
Deinococcus geothermalis DSM 11300, complete genome NC_008025.1 94984109
Deinococcus geothermalis DSM 11300 plasmid pDGEO02, complete sequence NC_009939.1 158421418
Deinococcus maricopensis DSM 21211 chromosome, complete genome NC_014958.1 320332618
Deinococcus proteolyticus MRP chromosome, complete genome NC_015161.1 325282255
Deinococcus proteolyticus MRP plasmid pDEIPR02, complete sequence NC_015162.1 325284231
Deinococcus proteolyticus MRP plasmid pDEIPR04, complete sequence NC_015163.1 325284457
Deinococcus proteolyticus MRP plasmid pDEIPR01, complete sequence NC_015169.1 325284551
Deinococcus proteolyticus MRP plasmid pDEIPR03, complete sequence NC_015170.1 325284806
Deinococcus radiodurans R1 plasmid MP1, complete sequence NC_000958.1 10957398
Deinococcus radiodurans R1 plasmid CP1, complete sequence NC_000959.1 10957530
Deinococcus radiodurans R1 chromosome chromosome 1, complete sequence NC_001263.1 15805042
Deinococcus radiodurans R1 chromosome chromosome 2, complete sequence NC_001264.1 15807672
Delftia acidovorans SPH-1 chromosome, complete genome NC_010002.1 160895450
Delftia sp. Cs1-4 chromosome, complete genome NC_015563.1 333911667
Denitrovibrio acetiphilus DSM 12809 chromosome, complete genome NC_013943.1 291285947
Desulfarculus baarsii DSM 2075 chromosome, complete genome NC_014365.1 302341444
Desulfatibacillum alkenivorans AK-01 chromosome, complete genome NC_011768.1 218777860
Desulfitobacterium hafniense DCB-2 chromosome, complete genome NC_011830.1 219666071
Desulfobacca acetoxidans DSM 11109 chromosome, complete genome NC_015388.1 328951746
Desulfobacterium autotrophicum HRM2 chromosome, complete genome NC_012108.1 224367124
Desulfobacterium autotrophicum HRM2 plasmid pHRM2a, complete sequence NC_012109.1 224371993
Desulfobulbus propionicus DSM 2032 chromosome, complete genome NC_014972.1 320352146
Desulfococcus oleovorans Hxd3 chromosome, complete genome NC_009943.1 158520017
Desulfohalobium retbaense DSM 5692 chromosome, complete genome NC_013223.1 258404138
Desulfohalobium retbaense DSM 5692 plasmid pDRET01, complete sequence NC_013224.1 258406618
Desulfomicrobium baculatum DSM 4028, complete genome NC_013173.1 256827818
Candidatus Desulforudis audaxviator MP104C chromosome, complete genome NC_010424.1 169830219
Desulfotalea psychrophila LSv54, complete genome NC_006138.1 51243852
Desulfotalea psychrophila LSv54 plasmid large, complete sequence NC_006139.1 51246971
Desulfotalea psychrophila LSv54 plasmid small, complete sequence NC_006140.1 51247073
Desulfotomaculum acetoxidans DSM 771 chromosome, complete genome NC_013216.1 258513366
Desulfotomaculum carboxydivorans CO-1-SRB chromosome, complete genome NC_015565.1 333922237
Desulfotomaculum kuznetsovii DSM 6115 chromosome, complete genome NC_015573.1 333977506
Desulfotomaculum reducens MI-1 chromosome, complete genome NC_009253.1 134297881
Desulfotomaculum ruminis DSM 2154 chromosome, complete genome NC_015589.1 334338613
Desulfovibrio aespoeensis Aspo-2 chromosome, complete genome NC_014844.1 317151727
Desulfovibrio alaskensis G20 chromosome, complete genome NC_007519.1 78355047
Desulfovibrio desulfuricans subsp. desulfuricans str. ATCC 27774 chromosome, complete genome NC_011883.1 220903286
Desulfovibrio magneticus RS-1 plasmid pDMC2, complete sequence NC_012795.1 239828745
Desulfovibrio magneticus RS-1, complete genome NC_012796.1 239904639
Desulfovibrio magneticus RS-1 plasmid pDMC1, complete sequence NC_012797.1 239835334
Desulfovibrio salexigens DSM 2638 chromosome, complete genome NC_012881.1 242277482
Desulfovibrio vulgaris subsp. vulgaris DP4 plasmid pDVUL01, complete sequence NC_008741.1 120586808
Desulfovibrio vulgaris DP4 chromosome, complete genome NC_008751.1 120601051
Desulfurispirillum indicum S5 chromosome, complete genome NC_014836.1 317050199
Desulfurivibrio alkaliphilus AHT2 chromosome, complete genome NC_014216.1 297567992
Desulfurobacterium thermolithotrophum DSM 11699 chromosome, complete genome NC_015185.1 325294206
Desulfurococcus kamchatkensis 1221n chromosome, complete genome NC_011766.1 218883314
Desulfurococcus mucosus DSM 2162 chromosome, complete genome NC_014961.1 320100209
Dichelobacter nodosus VCS1703A chromosome, complete genome NC_009446.1 146328629
Dickeya dadantii 3937 chromosome, complete genome NC_014500.1 307128764
Dickeya zeae Ech1591 chromosome, complete genome NC_012912.1 251787652
Dictyoglomus thermophilum H-6-12, complete genome NC_011297.1 206900094
Dictyoglomus turgidum DSM 6724 chromosome, complete genome NC_011661.1 217966449
Dinoroseobacter shibae DFL 12 chromosome, complete genome NC_009952.1 159042556
Dinoroseobacter shibae DFL 12 plasmid pDSHI01, complete sequence NC_009955.1 159046135
Dinoroseobacter shibae DFL 12 plasmid pDSHI02, complete sequence NC_009956.1 159046331
Dinoroseobacter shibae DFL 12 plasmid pDSHI03, complete sequence NC_009957.1 159046469
Dinoroseobacter shibae DFL 12 plasmid pDSHI04, complete sequence NC_009958.1 159046605
Dinoroseobacter shibae DFL 12 plasmid pDSHI05, complete sequence NC_009959.1 159046676
Dyadobacter fermentans DSM 18053 chromosome, complete genome NC_013037.1 255033817
Edwardsiella ictaluri 93-146 chromosome, complete genome NC_012779.1 238917983
Edwardsiella tarda EIB202 chromosome, complete genome NC_013508.1 269137358
Edwardsiella tarda EIB202 plasmid pEIB202, complete sequence NC_013509.1 268593652
Eggerthella lenta DSM 2243 chromosome, complete genome NC_013204.1 257789778
Eggerthella sp. YY7918, complete genome NC_015738.1 339443684
Ehrlichia canis str. Jake chromosome, complete genome NC_007354.1 73666633
Ehrlichia chaffeensis str. Arkansas, complete genome NC_007799.1 88657561
Ehrlichia ruminantium str. Gardel, complete genome NC_006831.1 58616727
Elusimicrobium minutum Pei191 chromosome, complete genome NC_010644.1 187250423
Enterobacter sp. 638 plasmid pENTE01, complete sequence NC_009425.1 146284526
Enterobacter sp. 638, complete genome NC_009436.1 146309667
Enterobacter aerogenes KCTC 2190 chromosome, complete genome NC_015663.1 336246508
Enterobacter asburiae LF7a plasmid pENTAS01, complete sequence NC_015963.1 345301597
Enterobacter asburiae LF7a chromosome, complete genome NC_015968.1 345297184
Enterobacter asburiae LF7a plasmid pENTAS02, complete sequence NC_015969.1 345301759
Enterobacter cloacae subsp. cloacae ATCC 13047 plasmid pECL_A, complete sequence NC_014107.1 295697839
Enterobacter cloacae subsp. cloacae ATCC 13047 plasmid pECL_B, complete sequence NC_014108.1 295698114
Enterobacter cloacae subsp. cloacae ATCC 13047 chromosome, complete genome NC_014121.1 296100371
Enterococcus faecalis V583 chromosome, complete genome NC_004668.1 29374661
Enterococcus faecalis V583 plasmid pTEF1, complete sequence NC_004669.1 29377803
Enterococcus faecalis V583 plasmid pTEF3, complete sequence NC_004670.1 29377876
Enterococcus faecalis V583 plasmid pTEF2, complete sequence NC_004671.1 29377895
Erwinia amylovora ATCC 49946 chromosome, complete genome NC_013971.1 292897734
Erwinia amylovora ATCC 49946 plasmid 1, complete sequence NC_013972.1 293386373
Erwinia amylovora ATCC 49946 plasmid 2, complete sequence NC_013973.1 293386419
Erwinia billingiae Eb661 plasmid pEB102, complete sequence NC_014304.1 300781822
Erwinia billingiae Eb661 plasmid pEB170, complete sequence NC_014305.1 300713132
Erwinia billingiae Eb661 chromosome, complete genome NC_014306.1 300714588
Erwinia pyrifoliae Ep1/96 chromosome, complete genome NC_012214.1 259906682
Erwinia pyrifoliae Ep1/96 plasmid pEP36, complete sequence NC_013263.1 259910328
Erwinia pyrifoliae Ep1/96 plasmid pEP03, complete sequence NC_013264.1 259647806
Erwinia pyrifoliae Ep1/96 plasmid pEP05, complete sequence NC_013265.1 259647811
Erwinia pyrifoliae Ep1/96 plasmid pEP2.6, complete sequence NC_013954.1 291575210
Erwinia tasmaniensis Et1/99 plasmid pET46, complete sequence NC_010693.1 188535863
Erwinia tasmaniensis Et1/99 chromosome, complete genome NC_010694.1 188532165
Erwinia tasmaniensis Et1/99 plasmid pET09, complete sequence NC_010695.1 188535903
Erwinia tasmaniensis Et1/99 plasmid pET35, complete sequence NC_010696.1 188535911
Erwinia tasmaniensis Et1/99 plasmid pET49, complete sequence NC_010697.1 189017121
Erwinia tasmaniensis Et1/99 plasmid pET45, complete sequence NC_010699.1 188535954
Erysipelothrix rhusiopathiae str. Fujisawa, complete genome NC_015601.1 336065242
Erythrobacter litoralis HTCC2594 chromosome, complete genome NC_007722.1 85372828
Escherichia coli 536, complete genome NC_008253.1 110640213
Escherichia fergusonii ATCC 35469 chromosome, complete genome NC_011740.1 218547440
Escherichia fergusonii ATCC 35469 plasmid pEFER, complete sequence NC_011743.1 218561636
Ethanoligenens harbinense YUAN-3 chromosome, complete genome NC_014828.1 317131008
Eubacterium eligens ATCC 27750 chromosome, complete genome NC_012778.1 238915976
Eubacterium eligens ATCC 27750 plasmid unnamed, complete sequence NC_012780.1 238921767
Eubacterium eligens ATCC 27750 plasmid unnamed, complete sequence NC_012782.1 238909104
Eubacterium limosum KIST612 chromosome, complete genome NC_014624.2 365823354
Eubacterium rectale ATCC 33656, complete genome NC_012781.1 238922432
Exiguobacterium sp. AT1b chromosome, complete genome NC_012673.1 229915734
Exiguobacterium sibiricum 255-15 plasmid pEXIG01, complete sequence NC_010549.1 172059053
Exiguobacterium sibiricum 255-15 plasmid pEXIG02, complete sequence NC_010550.1 172059059
Exiguobacterium sibiricum 255-15 chromosome, complete genome NC_010556.1 172056045
Ferrimonas balearica DSM 9799 chromosome, complete genome NC_014541.1 308047722
Ferroglobus placidus DSM 10642 chromosome, complete genome NC_013849.1 288930407
Fervidobacterium nodosum Rt17-B1 chromosome, complete genome NC_009718.1 154248705
Fibrobacter succinogenes subsp. succinogenes S85 chromosome, complete genome NC_013410.1 261414414
Finegoldia magna ATCC 29328 plasmid pFMC, complete sequence NC_010371.1 169823514
Finegoldia magna ATCC 29328 chromosome, complete genome NC_010376.1 169823697
Flavobacteriaceae bacterium 3519-10, complete genome NC_013062.1 255534169
Maribacter sp. HTCC2170 chromosome, complete genome NC_014472.1 305664376
Flavobacterium branchiophilum FL-15, complete genome NC_016001.1 347534971
Flavobacterium columnare ATCC 49512 chromosome, complete genome NC_016510.1 365959083
Flavobacterium johnsoniae UW101 chromosome, complete genome NC_009441.1 146297766
Flavobacterium psychrophilum JIP02/86 chromosome, complete genome NC_009613.1 150024114
Flexistipes sinusarabici DSM 4947 chromosome, complete genome NC_015672.1 336322299
Fluviicola taffensis DSM 16823 chromosome, complete genome NC_015321.1 327402011
Francisella novicida U112 chromosome, complete genome NC_008601.1 118496615
Francisella philomiragia subsp. philomiragia ATCC 25017 plasmid pFPHI01, complete sequence NC_010331.1 167626220
Francisella philomiragia subsp. philomiragia ATCC 25017 chromosome, complete genome NC_010336.1 167626225
Francisella tularensis subsp. tularensis FSC198 chromosome, complete genome NC_008245.1 110669657
Francisella sp. TX077308 chromosome, complete genome NC_015696.1 337754017
Frankia alni ACN14a chromosome, complete genome NC_008278.1 111219505
Frankia sp. CcI3 chromosome, complete genome NC_007777.1 86738724
Frankia sp. EAN1pec chromosome, complete genome NC_009921.1 158311867
Frankia sp. EuI1c chromosome, complete genome NC_014666.1 312193897
Frankia symbiont of Datisca glomerata chromosome, complete genome NC_015656.1 336176139
Frankia symbiont of Datisca glomerata plasmid pFSYMDG02, complete sequence NC_015657.1 336176136
Frankia symbiont of Datisca glomerata plasmid pFSYMDG01, complete sequence NC_015664.1 336176124
Fusobacterium nucleatum subsp. nucleatum ATCC 25586 chromosome, complete genome NC_003454.1 19703352
Gallibacterium anatis UMN179 chromosome, complete genome NC_015460.1 332288085
Gallibacterium anatis UMN179 plasmid pUMN179, complete sequence NC_015461.1 332290580
Gallionella capsiferriformans ES-2 chromosome, complete genome NC_014394.1 302877245
Gamma proteobacterium HdN1 chromosome, complete genome NC_014366.1 304309652
Gardnerella vaginalis 409-05 chromosome, complete genome NC_013721.1 283782520
Gemmatimonas aurantiaca T-27, complete genome NC_012489.1 226225406
Geobacillus sp. C56-T3 chromosome, complete genome NC_014206.1 297528376
Geobacillus kaustophilus HTA426 plasmid pHTA426, complete sequence NC_006509.1 56410437
Geobacillus kaustophilus HTA426 chromosome, complete genome NC_006510.1 56418535
Geobacillus thermodenitrificans NG80-2 chromosome, complete genome NC_009328.1 138893679
Geobacillus thermodenitrificans NG80-2 plasmid pLW1071, complete sequence NC_009329.1 138898339
Geobacillus thermoglucosidasius C56-YS93 chromosome, complete genome NC_015660.1 336233546
Geobacillus thermoglucosidasius C56-YS93 plasmid pGEOTH02, complete sequence NC_015661.1 336237224
Geobacillus thermoglucosidasius C56-YS93 plasmid pGEOTH01, complete sequence NC_015665.1 336233474
Geobacillus sp. WCH70 plasmid pWCH7002, complete sequence NC_012790.1 239812973
Geobacillus sp. WCH70 chromosome, complete genome NC_012793.1 239825584
Geobacillus sp. WCH70 plasmid pWCH7001, complete sequence NC_012794.1 239828713
Geobacillus sp. Y412MC52 chromosome, complete genome NC_014915.1 319765157
Geobacillus sp. Y412MC52 plasmid pGYMC5201, complete sequence NC_014916.1 319768578
Geobacillus sp. Y412MC61 chromosome, complete genome NC_013411.1 261417500
Geobacillus sp. Y412MC61 plasmid pGYMC6101, complete sequence NC_013412.1 261420908
Geobacillus sp. Y4.1MC1 chromosome, complete genome NC_014650.1 312109151
Geobacillus sp. Y4.1MC1 plasmid pGY4MC101, complete sequence NC_014651.1 312193406
Geobacter bemidjiensis Bem chromosome, complete genome NC_011146.1 197116402
Geobacter sp. FRC-32 chromosome, complete genome NC_011979.1 222053117
Geobacter lovleyi SZ chromosome, complete genome NC_010814.1 189423082
Geobacter lovleyi SZ plasmid pGLOV01, complete sequence NC_010815.1 189426689
Geobacter sp. M18 chromosome, complete genome NC_014973.1 322417545
Geobacter sp. M21 chromosome, complete genome NC_012918.1 253698656
Geobacter metallireducens GS-15 plasmid unnamed, complete sequence NC_007515.1 78214253
Geobacter metallireducens GS-15 chromosome, complete genome NC_007517.1 78221228
Geobacter sulfurreducens PCA chromosome, complete genome NC_002939.4 39995111
Geobacter uraniireducens Rf4 chromosome, complete genome NC_009483.1 148262085
Geodermatophilus obscurus DSM 43160 chromosome, complete genome NC_013757.1 284988629
Glaciecola sp. 4H-3-7+YE-5 chromosome, complete genome NC_015497.1 332304386
Glaciecola sp. 4H-3-7+YE-5 plasmid pGLAAG01, complete sequence NC_015498.1 332308620
Glaciecola nitratireducens FR1064 chromosome, complete genome NC_016041.1 348027467
Gloeobacter violaceus PCC 7421 chromosome, complete genome NC_005125.1 37519569
Gluconacetobacter diazotrophicus PAl 5 chromosome, complete genome NC_011365.1 209542188
Gluconacetobacter diazotrophicus PAl 5 plasmid pGDIA01, complete sequence NC_011367.1 209542158
Gluconacetobacter xylinus NBRC 3288 plasmid pGXY020, complete sequence NC_016021.1 347626458
Gluconacetobacter xylinus NBRC 3288 plasmid pGXY040, complete sequence NC_016022.1 347626537
Gluconacetobacter xylinus NBRC 3288, complete genome NC_016027.1 347759221
Gluconacetobacter xylinus NBRC 3288 plasmid pGXY030, complete sequence NC_016028.1 347762033
Gluconacetobacter xylinus NBRC 3288 plasmid pGXY050, complete sequence NC_016029.1 347662274
Gluconacetobacter xylinus NBRC 3288 plasmid pGXY070, complete sequence NC_016030.1 347662280
Gluconacetobacter xylinus NBRC 3288 plasmid pGXY010, complete sequence NC_016037.1 347822692
Gluconobacter oxydans 621H plasmid pGOX1, complete sequence NC_006672.1 58038254
Gluconobacter oxydans 621H plasmid pGOX2, complete sequence NC_006673.1 58038418
Gluconobacter oxydans 621H plasmid pGOX3, complete sequence NC_006674.1 58038448
Gluconobacter oxydans 621H plasmid pGOX4, complete sequence NC_006675.1 58038467
Gluconobacter oxydans 621H plasmid pGOX5, complete sequence NC_006676.1 58038486
Gluconobacter oxydans 621H chromosome, complete genome NC_006677.1 58038491
Gordonia bronchialis DSM 43247 chromosome, complete genome NC_013441.1 262200046
Gordonia bronchialis DSM 43247 plasmid pGBRO01, complete sequence NC_013442.1 262118100
Gramella forsetii KT0803 chromosome, complete genome NC_008571.1 120434372
Granulibacter bethesdensis CGDNIH1 chromosome, complete genome NC_008343.1 114326664
Haemophilus ducreyi 35000HP chromosome, complete genome NC_002940.2 33151282
Haemophilus influenzae 86-028NP chromosome, complete genome NC_007146.2 162960935
Haemophilus parainfluenzae T3T1, complete genome NC_015964.1 345428590
Haemophilus parasuis SH0165 chromosome, complete genome NC_011852.1 219870279
Haemophilus somnus 129PT plasmid pHS129, complete sequence NC_006298.1 52421262
Haemophilus somnus 129PT chromosome, complete genome NC_008309.1 113460149
Hahella chejuensis KCTC 2396 chromosome, complete genome NC_007645.1 83642913
Halalkalicoccus jeotgali B3 chromosome, complete genome NC_014297.1 300709370
Halalkalicoccus jeotgali B3 plasmid 1, complete sequence NC_014298.1 300712406
Halalkalicoccus jeotgali B3 plasmid 2, complete sequence NC_014299.1 300712769
Halalkalicoccus jeotgali B3 plasmid 3, complete sequence NC_014300.1 299883390
Halalkalicoccus jeotgali B3 plasmid 4, complete sequence NC_014301.1 299883432
Halalkalicoccus jeotgali B3 plasmid 5, complete sequence NC_014302.1 299883474
Halalkalicoccus jeotgali B3 plasmid 6, complete sequence NC_014303.1 299883499
Halanaerobium hydrogeniformans chromosome, complete genome NC_014654.1 312142408
Haliangium ochraceum DSM 14365 chromosome, complete genome NC_013440.1 262193326
Haliscomenobacter hydrossis DSM 1100 chromosome, complete genome NC_015510.1 332661999
Haliscomenobacter hydrossis DSM 1100 plasmid pHALHY01, complete sequence NC_015511.1 332661768
Haliscomenobacter hydrossis DSM 1100 plasmid pHALHY02, complete sequence NC_015512.1 332661890
Haliscomenobacter hydrossis DSM 1100 plasmid pHALHY03, complete sequence NC_015513.1 332668451
Haloarcula hispanica ATCC 33960 chromosome chromosome II, complete sequence NC_015943.1 344209485
Haloarcula hispanica ATCC 33960 plasmid pHH400, complete sequence NC_015944.1 344209942
Haloarcula hispanica ATCC 33960 chromosome chromosome I, complete sequence NC_015948.1 344210305
Haloarcula marismortui ATCC 43049 plasmid pNG100, complete sequence NC_006389.1 55376107
Haloarcula marismortui ATCC 43049 plasmid pNG200, complete sequence NC_006390.1 55376144
Haloarcula marismortui ATCC 43049 plasmid pNG300, complete sequence NC_006391.1 55376187
Haloarcula marismortui ATCC 43049 plasmid pNG400, complete sequence NC_006392.1 55376228
Haloarcula marismortui ATCC 43049 plasmid pNG500, complete sequence NC_006393.1 55376280
Haloarcula marismortui ATCC 43049 plasmid pNG600, complete sequence NC_006394.1 55376412
Haloarcula marismortui ATCC 43049 plasmid pNG700, complete sequence NC_006395.1 55376579
Haloarcula marismortui ATCC 43049 chromosome I, complete sequence NC_006396.1 55376942
Haloarcula marismortui ATCC 43049 chromosome chromosome II, complete sequence NC_006397.1 55380074
Halobacterium sp. NRC-1 plasmid pNRC100, complete sequence NC_001869.1 10803547
Halobacterium sp. NRC-1 chromosome, complete genome NC_002607.1 15789340
Halobacterium sp. NRC-1 plasmid pNRC200, complete sequence NC_002608.1 16119979
Halobacterium salinarum R1, complete genome NC_010364.1 169235049
Halobacterium salinarum R1 plasmid PHS1, complete sequence NC_010366.1 169237160
Halobacterium salinarum R1 plasmid PHS4, complete sequence NC_010367.1 169237313
Halobacterium salinarum R1 plasmid PHS3, complete sequence NC_010368.1 169237353
Halobacterium salinarum R1 plasmid PHS2, complete sequence NC_010369.1 169237602
Haloferax volcanii DS2 plasmid pHV3, complete sequence NC_013964.1 292493938
Haloferax volcanii DS2 plasmid pHV2, complete sequence NC_013965.1 292494315
Haloferax volcanii DS2 plasmid pHV4, complete sequence NC_013966.1 292653566
Haloferax volcanii DS2 chromosome, complete genome NC_013967.1 292654178
Haloferax volcanii DS2 plasmid pHV1, complete sequence NC_013968.1 292657124
Halogeometricum borinquense DSM 11551 chromosome, complete genome NC_014729.1 313124788
Halogeometricum borinquense DSM 11551 plasmid pHBOR02, complete sequence NC_014731.1 313116827
Halogeometricum borinquense DSM 11551 plasmid pHBOR04, complete sequence NC_014732.1 313122369
Halogeometricum borinquense DSM 11551 plasmid pHBOR01, complete sequence NC_014735.1 313117184
Halogeometricum borinquense DSM 11551 plasmid pHBOR03, complete sequence NC_014736.1 313122549
Halogeometricum borinquense DSM 11551 plasmid pHBOR05, complete sequence NC_014737.1 313122739
Halomicrobium mukohataei DSM 12286 plasmid pHmuk01, complete sequence NC_013201.1 257372908
Halomicrobium mukohataei DSM 12286 chromosome, complete genome NC_013202.1 257386085
Halomonas elongata DSM 2581 chromosome, complete genome NC_014532.1 307543589
Halophilic archaeon DL31 chromosome, complete genome NC_015954.1 345004010
Halophilic archaeon DL31 plasmid phalar01, complete sequence NC_015955.1 345006827
Halophilic archaeon DL31 plasmid phalar02, complete sequence NC_015959.1 345133531
Halopiger xanaduensis SH-6 plasmid pHALXA01, complete sequence NC_015658.1 336251750
Halopiger xanaduensis SH-6 plasmid pHALXA03, complete sequence NC_015659.1 336251460
Halopiger xanaduensis SH-6 chromosome, complete genome NC_015666.1 336252096
Halopiger xanaduensis SH-6 plasmid pHALXA02, complete sequence NC_015667.1 336251560
Haloquadratum walsbyi DSM 16790, complete genome NC_008212.1 110666976
Haloquadratum walsbyi DSM 16790 plasmid PL47, complete sequence NC_008213.1 109644367
Halorhabdus utahensis DSM 12940 chromosome, complete genome NC_013158.1 257051090
Halorhodospira halophila SL1 chromosome, complete genome NC_008789.1 121996810
Halorubrum lacusprofundi ATCC 49239 chromosome 2, complete genome NC_012028.1 222475682
Halorubrum lacusprofundi ATCC 49239 chromosome 1, complete genome NC_012029.1 222478439
Halorubrum lacusprofundi ATCC 49239 plasmid pHLAC01, complete sequence NC_012030.1 222481151
Haloterrigena turkmenica DSM 5511 chromosome, complete genome NC_013743.1 284163295
Haloterrigena turkmenica DSM 5511 plasmid pHTUR01, complete sequence NC_013744.1 284167035
Haloterrigena turkmenica DSM 5511 plasmid pHTUR02, complete sequence NC_013745.1 284172524
Haloterrigena turkmenica DSM 5511 plasmid pHTUR03, complete sequence NC_013746.1 284172854
Haloterrigena turkmenica DSM 5511 plasmid pHTUR04, complete sequence NC_013747.1 284176133
Haloterrigena turkmenica DSM 5511 plasmid pHTUR05, complete sequence NC_013748.1 284176293
Haloterrigena turkmenica DSM 5511 plasmid pHTUR06, complete sequence NC_013749.1 284176391
Halothermothrix orenii H 168 chromosome, complete genome NC_011899.1 220930850
Halothiobacillus neapolitanus c2 chromosome, complete genome NC_013422.1 261854630
Candidatus Hamiltonella defensa 5AT (Acyrthosiphon pisum), complete genome NC_012751.1 238897251
Candidatus Hamiltonella defensa 5AT (Acyrthosiphon pisum) plasmid pHD5AT, complete sequence NC_012752.1 238899346
Helicobacter acinonychis str. Sheeba chromosome, complete genome NC_008229.1 109946640
Helicobacter acinonychis str. Sheeba plasmid pHac1, complete sequence NC_008230.1 109948253
Helicobacter bizzozeronii CIII-1 plasmid phbz1, complete sequence NC_015670.1 336319056
Helicobacter bizzozeronii CIII-1, complete genome NC_015674.1 336452232
Helicobacter felis ATCC 49179, complete genome NC_014810.2 332309247
Helicobacter hepaticus ATCC 51449 chromosome, complete genome NC_004917.1 32265499
Helicobacter mustelae 12198 chromosome, complete genome NC_013949.1 291276243
Helicobacter pylori 26695, complete genome NC_000915.1 15644634
Heliobacterium modesticaldum Ice1 chromosome, complete genome NC_010337.2 255961476
Herbaspirillum seropedicae SmR1 chromosome, complete genome NC_014323.1 300309346
Herminiimonas arsenicoxydans chromosome, complete genome NC_009138.1 134093294
Herpetosiphon aurantiacus DSM 785 chromosome, complete genome NC_009972.1 159896533
Herpetosiphon aurantiacus DSM 785 plasmid pHAU01, complete sequence NC_009973.1 159901510
Herpetosiphon aurantiacus DSM 785 plasmid pHAU02, complete sequence NC_009974.1 159901742
Hippea maritima DSM 10411 chromosome, complete genome NC_015318.1 327398173
Hirschia baltica ATCC 49814 chromosome, complete genome NC_012982.1 254292376
Hirschia baltica ATCC 49814 plasmid pHbal01, complete sequence NC_012983.1 254295496
Candidatus Hodgkinia cicadicola Dsem chromosome, complete genome NC_012960.1 253795547
Hydrogenobacter thermophilus TK-6, complete genome NC_013799.1 288817321
Hydrogenobaculum sp. Y04AAS1 chromosome, complete genome NC_011126.1 195952380
Hyperthermus butylicus DSM 5456 chromosome, complete genome NC_008818.1 124026906
Hyphomicrobium denitrificans ATCC 51888 chromosome, complete genome NC_014313.1 300021538
Hyphomicrobium sp. MC1, complete genome NC_015717.1 338736863
Hyphomonas neptunium ATCC 15444 chromosome, complete genome NC_008358.1 114797051
Idiomarina loihiensis L2TR chromosome, complete genome NC_006512.1 56459112
Ignicoccus hospitalis KIN4/I chromosome, complete genome NC_009776.1 156936795
Ignisphaera aggregans DSM 17230 chromosome, complete genome NC_014471.1 305662445
Ilyobacter polytropus DSM 2926 chromosome, complete genome NC_014632.1 310777805
Ilyobacter polytropus DSM 2926 plasmid pILYOP01, complete sequence NC_014633.1 310779695
Ilyobacter polytropus DSM 2926 plasmid pILYOP02, complete sequence NC_014634.1 310780578
Intrasporangium calvum DSM 43043 chromosome, complete genome NC_014830.1 317123177
Isoptericola variabilis 225 chromosome, complete genome NC_015588.1 334335560
Isosphaera pallida ATCC 43644 plasmid pISOP01, complete sequence NC_014957.1 320041922
Isosphaera pallida ATCC 43644 chromosome, complete genome NC_014962.1 320101555
Jannaschia sp. CCS1 plasmid1, complete sequence NC_007801.1 89057699
Jannaschia sp. CCS1 chromosome, complete genome NC_007802.1 89052491
Janthinobacterium sp. Marseille chromosome, complete genome NC_009659.1 152979768
Jonesia denitrificans DSM 20603 chromosome, complete genome NC_013174.1 256831255
Kangiella koreensis DSM 16069 chromosome, complete genome NC_013166.1 256821228
Ketogulonicigenium vulgare Y25 plasmid pYP1, complete sequence NC_014621.1 310639221
Ketogulonicigenium vulgare Y25 chromosome, complete genome NC_014625.1 310814533
Ketogulonicigenium vulgare Y25 plasmid pYP12, complete sequence NC_014626.1 310830141
Kineococcus radiotolerans SRS30216 plasmid pKRAD02, complete sequence NC_009660.1 152963954
Kineococcus radiotolerans SRS30216 chromosome, complete genome NC_009664.2 255961475
Kineococcus radiotolerans SRS30216 plasmid pKRAD01, complete sequence NC_009806.1 157283828
Kitasatospora setae KM-6054, complete genome NC_016109.1 357386972
Klebsiella pneumoniae 342 plasmid pKP91, complete sequence NC_011281.1 206575367
Klebsiella pneumoniae 342 plasmid pKP187, complete sequence NC_011282.1 206575481
Klebsiella pneumoniae 342 chromosome, complete genome NC_011283.1 206575712
Klebsiella variicola At-22 chromosome, complete genome NC_013850.1 288932888
Kocuria rhizophila DC2201, complete genome NC_010617.1 184199646
Candidatus Korarchaeum cryptofilum OPF8 chromosome, complete genome NC_010482.1 170289627
Candidatus Koribacter versatilis Ellin345 chromosome, complete genome NC_008009.1 94967031
Kosmotoga olearia TBF 19.5.1, complete genome NC_012785.1 239616411
Kribbella flavida DSM 17836 chromosome, complete genome NC_013729.1 284027999
Krokinobacter sp. 4H-3-7-5 chromosome, complete genome NC_015496.1 332290650
Kyrpidia tusciae DSM 2912 chromosome, complete genome NC_014098.1 295694686
Kytococcus sedentarius DSM 20547 chromosome, complete genome NC_013169.1 256823905
Lacinutrix sp. 5H-3-7-4 chromosome, complete genome NC_015638.1 336171143
Lactobacillus acidophilus 30SC plasmid pRKC30SC1, complete sequence NC_015213.1 325955697
Lactobacillus acidophilus 30SC chromosome, complete genome NC_015214.1 325955721
Lactobacillus acidophilus 30SC plasmid pRKC30SC2, complete sequence NC_015218.1 325955704
Lactobacillus amylovorus GRL 1112 chromosome, complete genome NC_014724.1 315037230
Lactobacillus amylovorus GRL 1112 plasmid1, complete sequence NC_015319.1 327399879
Lactobacillus amylovorus GRL 1112 plasmid2, complete sequence NC_015322.1 327399851
Lactobacillus brevis ATCC 367, complete genome NC_008497.1 116332681
Lactobacillus brevis ATCC 367 plasmid 1, complete sequence NC_008498.1 116334867
Lactobacillus brevis ATCC 367 plasmid 2, complete sequence NC_008499.1 116334879
Lactobacillus buchneri NRRL B-30929 plasmid pLBUC01, complete sequence NC_015420.1 330818917
Lactobacillus buchneri NRRL B-30929 plasmid pLBUC03, complete sequence NC_015421.1 330370666
Lactobacillus buchneri NRRL B-30929 chromosome, complete genome NC_015428.1 331700395
Lactobacillus buchneri NRRL B-30929 plasmid pLBUC02, complete sequence NC_015429.1 330370681
Lactobacillus casei ATCC 334 plasmid 1, complete sequence NC_008502.1 116326658
Lactobacillus casei ATCC 334, complete genome NC_008526.1 116493574
Lactobacillus crispatus ST1, complete genome NC_014106.1 295691862
Lactobacillus delbrueckii subsp. bulgaricus ATCC 11842, complete genome NC_008054.1 104773257
Lactobacillus fermentum IFO 3956, complete genome NC_010610.1 184154476
Lactobacillus gasseri ATCC 33323, complete genome NC_008530.1 116628683
Lactobacillus helveticus DPC 4571, complete genome NC_010080.1 161506634
Lactobacillus johnsonii FI9785 plasmid p9785S, complete sequence NC_012552.1 226526990
Lactobacillus johnsonii FI9785 chromosome, complete genome NC_013504.1 268318562
Lactobacillus johnsonii FI9785 plasmid p9785L, complete sequence NC_013505.1 268318538
Lactobacillus kefiranofaciens ZW3 plasmid pWW1, complete sequence NC_015598.1 336053279
Lactobacillus kefiranofaciens ZW3 chromosome, complete genome NC_015602.1 336053510
Lactobacillus kefiranofaciens ZW3 plasmid pWW2, complete sequence NC_015603.1 336055419
Lactobacillus plantarum JDM1, complete genome NC_012984.1 254555169
Lactobacillus reuteri DSM 20016 chromosome, complete genome NC_009513.1 148543243
Lactobacillus rhamnosus GG, complete genome NC_013198.1 258506995
Lactobacillus ruminis ATCC 27782 chromosome, complete genome NC_015975.1 347524522
Lactobacillus sakei subsp. sakei 23K chromosome, complete genome NC_007576.1 81427616
Lactobacillus salivarius UCC118 plasmid pSF118-20, complete sequence NC_006529.1 56707107
Lactobacillus salivarius UCC118 plasmid pSF118-44, complete sequence NC_006530.1 56707135
Lactobacillus salivarius UCC118, complete genome NC_007929.1 90960990
Lactobacillus salivarius UCC118 plasmid pMP118, complete sequence NC_007930.1 90962708
Lactobacillus sanfranciscensis TMW 1.1304 chromosome, complete genome NC_015978.1 347533753
Lactobacillus sanfranciscensis TMW 1.1304 plasmid pLS1, complete sequence NC_015979.1 347533700
Lactobacillus sanfranciscensis TMW 1.1304 plasmid pLS2, complete sequence NC_015980.1 347533684
Lactococcus garvieae ATCC 49156, complete genome NC_015930.1 347520606
Lactococcus lactis subsp. cremoris MG1363 chromosome, complete genome NC_009004.1 125622882
Laribacter hongkongensis HLHK9, complete genome NC_012559.1 226938934
Lawsonia intracellularis PHE/MN1-00 chromosome, complete genome NC_008011.1 94986445
Lawsonia intracellularis PHE/MN1-00 plasmid 1, complete sequence NC_008012.1 94972343
Lawsonia intracellularis PHE/MN1-00 plasmid 2, complete sequence NC_008013.1 94972373
Lawsonia intracellularis PHE/MN1-00 plasmid 3, complete sequence NC_008014.1 94972398
Leadbetterella byssophila DSM 17132 chromosome, complete genome NC_014655.1 312128809
Legionella longbeachae NSW150 chromosome, complete genome NC_013861.1 289163353
Legionella longbeachae NSW150 plasmid pLLO, complete sequence NC_014544.1 308051505
Legionella pneumophila 2300/99 Alcoy chromosome, complete genome NC_014125.1 296105497
Leifsonia xyli subsp. xyli str. CTCB07 chromosome, complete genome NC_006087.1 50953925
Leptospira biflexa serovar Patoc strain 'Patoc 1 (Ames)' chromosome chromosome I, complete sequence NC_010842.1 189909570
Leptospira biflexa serovar Patoc strain 'Patoc 1 (Ames)' chromosome II, complete sequence NC_010845.1 189912848
Leptospira biflexa serovar Patoc strain 'Patoc 1 (Ames)' plasmid p74, complete sequence NC_010846.1 189913115
Leptospira borgpetersenii serovar Hardjo-bovis JB197 chromosome chromosome 1, complete sequence NC_008510.1 116329799
Leptospira borgpetersenii serovar Hardjo-bovis JB197 chromosome chromosome 2, complete sequence NC_008511.1 116332445
Leptospira interrogans serovar Copenhageni str. Fiocruz L1-130 chromosome chromosome I, complete sequence NC_005823.1 45655914
Leptospira interrogans serovar Copenhageni str. Fiocruz L1-130 chromosome chromosome II, complete sequence NC_005824.1 45655585
Leptothrix cholodnii SP-6 chromosome, complete genome NC_010524.1 171056692
Leptotrichia buccalis C-1013-b chromosome, complete genome NC_013192.1 257124814
Leuconostoc sp. C2 chromosome, complete genome NC_015734.1 339490182
Leuconostoc citreum KM20 plasmid pLCK2, complete sequence NC_010466.1 170016236
Leuconostoc citreum KM20 plasmid pLCK3, complete sequence NC_010467.1 170016273
Leuconostoc citreum KM20 plasmid pLCK4, complete sequence NC_010469.1 170016294
Leuconostoc citreum KM20 plasmid pLCK1, complete sequence NC_010470.1 170016308
Leuconostoc citreum KM20, complete genome NC_010471.1 170016358
Leuconostoc gasicomitatum LMG 18811, complete genome NC_014319.1 300172302
Leuconostoc kimchii IMSNU 11154 plasmid LkipL4701, complete sequence NC_014131.1 295987464
Leuconostoc kimchii IMSNU 11154 plasmid LkipL4704, complete sequence NC_014132.1 296100146
Leuconostoc kimchii IMSNU 11154 plasmid LkipL4719, complete sequence NC_014133.1 296100281
Leuconostoc kimchii IMSNU 11154 plasmid LkipL4726, complete sequence NC_014134.1 296100303
Leuconostoc kimchii IMSNU 11154 plasmid LkipL48, complete sequence NC_014135.1 296005657
Leuconostoc kimchii IMSNU 11154 chromosome, complete genome NC_014136.1 296110131
Leuconostoc mesenteroides subsp. mesenteroides ATCC 8293 plasmid pLEUM1, complete sequence NC_008496.1 116326493
Leuconostoc mesenteroides subsp. mesenteroides ATCC 8293, complete genome NC_008531.1 116617174
Candidatus Liberibacter asiaticus str. psy62 chromosome, complete genome NC_012985.3 346722692
Listeria innocua Clip11262, complete genome NC_003212.1 16799079
Listeria innocua Clip11262 plasmid pLI100, complete sequence NC_003383.1 18450286
Listeria ivanovii subsp. ivanovii PAM 55, complete genome NC_016011.1 347547510
Listeria monocytogenes 08-5923, complete genome NC_013768.1 284993440
Listeria seeligeri serovar 1/2b str. SLCC3954, complete genome NC_013891.1 289433373
Listeria welshimeri serovar 6b str. SLCC5334 chromosome, complete genome NC_008555.1 116871422
Lysinibacillus sphaericus C3-41 plasmid pBsph, complete sequence NC_010381.1 169825414
Lysinibacillus sphaericus C3-41 chromosome, complete genome NC_010382.1 169825618
Macrococcus caseolyticus JCSC5402 plasmid pMCCL1, complete sequence NC_011995.1 222142561
Macrococcus caseolyticus JCSC5402 plasmid pMCCL2, complete sequence NC_011996.1 222142576
Macrococcus caseolyticus JCSC5402 plasmid pMCCL3, complete sequence NC_011997.1 222142646
Macrococcus caseolyticus JCSC5402 plasmid pMCCL4, complete sequence NC_011998.1 222142648
Macrococcus caseolyticus JCSC5402, complete genome NC_011999.1 222150250
Macrococcus caseolyticus JCSC5402 plasmid pMCCL5, complete sequence NC_012000.1 222143325
Macrococcus caseolyticus JCSC5402 plasmid pMCCL6, complete sequence NC_012001.1 222143330
Macrococcus caseolyticus JCSC5402 plasmid pMCCL7, complete sequence NC_012002.1 222143513
Macrococcus caseolyticus JCSC5402 plasmid pMCCL8, complete sequence NC_012003.1 222143522
Magnetococcus sp. MC-1 chromosome, complete genome NC_008576.1 117923318
Magnetospirillum magneticum AMB-1 chromosome, complete genome NC_007626.1 83309099
Mahella australiensis 50-1 BON chromosome, complete genome NC_015520.1 332980605
Mannheimia succiniciproducens MBEL55E chromosome, complete genome NC_006300.1 52424055
Maricaulis maris MCS10 chromosome, complete genome NC_008347.1 114568554
Marinithermus hydrothermalis DSM 14884 chromosome, complete genome NC_015387.1 328949540
Marinobacter aquaeolei VT8 plasmid pMAQU01, complete sequence NC_008738.1 120536823
Marinobacter aquaeolei VT8 plasmid pMAQU02, complete sequence NC_008739.1 120537037
Marinobacter aquaeolei VT8, complete genome NC_008740.1 120552944
Marinomonas mediterranea MMB-1 chromosome, complete genome NC_015276.1 326793322
Marinomonas sp. MWYL1 chromosome, complete genome NC_009654.1 152994043
Marinomonas posidonica IVIA-Po-181 chromosome, complete genome NC_015559.1 333906402
Marivirga tractuosa DSM 4126 plasmid pFTRAC01, complete sequence NC_014750.1 313652076
Marivirga tractuosa DSM 4126 chromosome, complete genome NC_014759.1 313674129
Megasphaera elsdenii DSM 20460, complete genome NC_015873.1 348025247
Meiothermus ruber DSM 1279 chromosome, complete genome NC_013946.1 291294404
Meiothermus silvanus DSM 9946 chromosome, complete genome NC_014212.1 297564484
Meiothermus silvanus DSM 9946 plasmid pMESIL01, complete sequence NC_014213.1 297567557
Meiothermus silvanus DSM 9946 plasmid pMESIL02, complete sequence NC_014214.1 297567864
Melissococcus plutonius ATCC 35311, complete genome NC_015516.1 332685534
Melissococcus plutonius ATCC 35311 plasmid pMP1, complete sequence NC_015517.1 332687277
Mesoplasma florum L1 chromosome, complete genome NC_006055.1 50364815
Mesorhizobium ciceri biovar biserrulae WSM1271 plasmid pMESCI01, complete sequence NC_014918.1 319777789
Mesorhizobium ciceri biovar biserrulae WSM1271 chromosome, complete genome NC_014923.1 319779749
Mesorhizobium loti MAFF303099 chromosome, complete genome NC_002678.2 57165207
Mesorhizobium loti MAFF303099 plasmid pMLa, complete sequence NC_002679.1 13488050
Mesorhizobium loti MAFF303099 plasmid pMLb, complete sequence NC_002682.1 13195732
Mesorhizobium opportunistum WSM2075 chromosome, complete genome NC_015675.1 337264537
Metallosphaera cuprina Ar-4 chromosome, complete genome NC_015435.1 330833867
Metallosphaera sedula DSM 5348 chromosome, complete genome NC_009440.1 146302785
Methanobacterium sp. AL-21 chromosome, complete genome NC_015216.1 325957759
Methanobacterium sp. SWAN-1 chromosome, complete genome NC_015574.1 333986242
Methanobrevibacter ruminantium M1 chromosome, complete genome NC_013790.1 288559258
Methanobrevibacter smithii ATCC 35061 chromosome, complete genome NC_009515.1 148642060
Methanocaldococcus fervens AG86 chromosome, complete genome NC_013156.1 256809973
Methanocaldococcus fervens AG86 plasmid pMEFER01, complete sequence NC_013157.1 256811520
Methanocaldococcus sp. FS406-22 chromosome, complete genome NC_013887.1 289191496
Methanocaldococcus sp. FS406-22 plasmid pFS01, complete sequence NC_013888.1 289193301
Methanocaldococcus infernus ME chromosome, complete genome NC_014122.1 296108688
Methanocaldococcus jannaschii DSM 2661 chromosome, complete genome NC_000909.1 15668172
Methanocaldococcus jannaschii DSM 2661 plasmid large ECE, complete sequence NC_001732.1 10954488
Methanocaldococcus jannaschii DSM 2661 plasmid small ECE, complete sequence NC_001733.1 10954532
Methanocaldococcus vulcanius M7 chromosome, complete genome NC_013407.1 261402131
Methanocaldococcus vulcanius M7 plasmid pMETVU01, complete sequence NC_013408.1 261403859
Methanocaldococcus vulcanius M7 plasmid pMETVU02, complete sequence NC_013409.1 261403873
Methanocella paludicola SANAE chromosome, complete genome NC_013665.1 282162670
Methanococcoides burtonii DSM 6242, complete genome NC_007955.1 91772082
Methanococcus aeolicus Nankai-3 chromosome, complete genome NC_009635.1 150400439
Methanococcus maripaludis C5 chromosome, complete genome NC_009135.1 134045046
Methanococcus maripaludis C5 plasmid pMMC501, complete sequence NC_009136.1 134046898
Methanococcus vannielii SB chromosome, complete genome NC_009634.1 150398760
Methanococcus voltae A3 chromosome, complete genome NC_014222.1 297618528
Methanocorpusculum labreanum Z chromosome, complete genome NC_008942.1 124484829
Methanoculleus marisnigri JR1 chromosome, complete genome NC_009051.1 126177952
Methanohalobium evestigatum Z-7303 chromosome, complete genome NC_014253.1 298673978
Methanohalobium evestigatum Z-7303 plasmid pMETEV01, complete sequence NC_014254.1 298676127
Methanohalophilus mahii DSM 5219 chromosome, complete genome NC_014002.1 294494690
Methanoplanus petrolearius DSM 11571 chromosome, complete genome NC_014507.1 307352168
Methanopyrus kandleri AV19, complete genome NC_003551.1 20093440
Methanoregula boonei 6A8 chromosome, complete genome NC_009712.1 154149549
Methanosaeta concilii GP6 chromosome, complete genome NC_015416.1 330506319
Methanosaeta concilii GP6 plasmid pGP6, complete sequence NC_015430.1 330506028
Methanosaeta thermophila PT chromosome, complete genome NC_008553.1 116753325
Methanosalsum zhilinae DSM 4017 chromosome, complete genome NC_015676.1 336475959
Methanosarcina acetivorans C2A chromosome, complete genome NC_003552.1 20088899
Methanosarcina barkeri str. fusaro plasmid 1, complete sequence NC_007349.1 73663826
Methanosarcina barkeri str. Fusaro chromosome, complete genome NC_007355.1 73667559
Methanosarcina mazei Go1 chromosome, complete genome NC_003901.1 21226102
Methanosphaera stadtmanae DSM 3091 chromosome, complete genome NC_007681.1 84488831
Methanosphaerula palustris E1-9c chromosome, complete genome NC_011832.1 219850687
Methanospirillum hungatei JF-1 chromosome, complete genome NC_007796.1 88601322
Methanothermobacter marburgensis str. Marburg chromosome, complete genome NC_014408.1 304313778
Methanothermobacter marburgensis str. Marburg plasmid pMTBMA4, complete sequence NC_014409.1 304315532
Methanothermobacter thermautotrophicus str. Delta H chromosome, complete genome NC_000916.1 15678031
Methanothermococcus okinawensis IH1 plasmid pMETOK01, complete sequence NC_015632.1 336120990
Methanothermococcus okinawensis IH1 chromosome, complete genome NC_015636.1 336121001
Methanothermus fervidus DSM 2088 chromosome, complete genome NC_014658.1 312136230
Methanotorris igneus Kol 5 chromosome, complete genome NC_015562.1 333909894
Methylacidiphilum infernorum V4, complete genome NC_010794.1 189218017
Methylibium petroleiphilum PM1 chromosome, complete genome NC_008825.1 124265193
Methylibium petroleiphilum PM1 plasmid RPME01, complete sequence NC_008826.1 124262546
Methylobacillus flagellatus KT, complete genome NC_007947.1 91774356
Methylobacterium sp. 4-46 plasmid pM44601, complete sequence NC_010373.1 169825329
Methylobacterium sp. 4-46 plasmid pM44602, complete sequence NC_010374.1 169825392
Methylobacterium sp. 4-46 chromosome, complete genome NC_010511.1 170738367
Methylobacterium chloromethanicum CM4 chromosome, complete genome NC_011757.1 218528082
methylobacterium chloromethanicum CM4 plasmid pMCHL01, complete sequence NC_011758.1 218533256
Methylobacterium chloromethanicum CM4 plasmid pMCHL02, complete sequence NC_011760.1 218534717
Methylobacterium extorquens AM1 plasmid p1META1, complete sequence NC_012807.1 240111940
Methylobacterium extorquens AM1, complete genome NC_012808.1 240136783
Methylobacterium extorquens AM1 plasmid p2META1, complete sequence NC_012809.1 240141741
Methylobacterium extorquens AM1 plasmid p3META1, complete sequence NC_012810.1 240114607
Methylobacterium extorquens AM1 megaplasmid, complete sequence NC_012811.1 240141776
Methylobacterium nodulans ORS 2060 plasmid pMNOD02, complete sequence NC_011887.1 220914669
Methylobacterium nodulans ORS 2060 plasmid pMNOD05, complete sequence NC_011888.1 220915079
Methylobacterium nodulans ORS 2060 plasmid pMNOD06, complete sequence NC_011889.1 220915101
Methylobacterium nodulans ORS 2060 plasmid pMNOD07, complete sequence NC_011890.1 220915115
Methylobacterium nodulans ORS 2060 plasmid pMNOD01, complete sequence NC_011892.1 220919597
Methylobacterium nodulans ORS 2060 plasmid pMNOD03, complete sequence NC_011893.1 220920000
Methylobacterium nodulans ORS 2060 chromosome, complete genome NC_011894.1 220920054
Methylobacterium nodulans ORS 2060 plasmid pMNOD04, complete sequence NC_011895.1 220927410
Methylobacterium populi BJ001 plasmid pMPOP02, complete sequence NC_010721.1 188579259
Methylobacterium populi BJ001 chromosome, complete genome NC_010725.1 188579286
Methylobacterium populi BJ001 plasmid pMPOP01, complete sequence NC_010727.1 188584601
Methylobacterium radiotolerans JCM 2831 plasmid pMRAD06, complete sequence NC_010502.1 170745610
Methylobacterium radiotolerans JCM 2831 plasmid pMRAD07, complete sequence NC_010504.1 170745634
Methylobacterium radiotolerans JCM 2831 chromosome, complete genome NC_010505.1 170746450
Methylobacterium radiotolerans JCM 2831 plasmid pMRAD08, complete sequence NC_010507.1 170744977
Methylobacterium radiotolerans JCM 2831 plasmid pMRAD02, complete sequence NC_010509.1 170745005
Methylobacterium radiotolerans JCM 2831 plasmid pMRAD01, complete sequence NC_010510.1 170745058
Methylobacterium radiotolerans JCM 2831 plasmid pMRAD03, complete sequence NC_010514.1 170745566
Methylobacterium radiotolerans JCM 2831 plasmid pMRAD04, complete sequence NC_010517.1 170752137
Methylobacterium radiotolerans JCM 2831 plasmid pMRAD05, complete sequence NC_010518.1 170752179
Methylocella silvestris BL2 chromosome, complete genome NC_011666.1 217976200
Methylococcus capsulatus str. Bath chromosome, complete genome NC_002977.6 77128441
Methylomicrobium alcaliphilum, complete genome NC_016112.1 357403388
Methylomonas methanica MC09 chromosome, complete genome NC_015572.1 333981747
Methylotenera versatilis 301 chromosome, complete genome NC_014207.1 297537197
Methylotenera mobilis JLW8 chromosome, complete genome NC_012968.1 253995374
Methylovorus glucosetrophus SIP3-4 chromosome, complete genome NC_012969.1 253997713
Methylovorus glucosetrophus SIP3-4 plasmid pMsip01, complete sequence NC_012970.1 254003128
Methylovorus glucosetrophus SIP3-4 plasmid pMsip02, complete sequence NC_012972.1 254028270
Methylovorus sp. MP688 chromosome, complete genome NC_014733.1 313199777
Micavibrio aeruginosavorus ARL-13 chromosome, complete genome NC_016026.1 347756788
Microbacterium testaceum StLB037, complete genome NC_015125.1 323356448
Micrococcus luteus NCTC 2665, complete genome NC_012803.1 239916571
Microcystis aeruginosa NIES-843 chromosome, complete genome NC_010296.1 166362741
Microlunatus phosphovorus NM-1, complete genome NC_015635.1 336115651
Micromonospora aurantiaca ATCC 27029 chromosome, complete genome NC_014391.1 302864508
Micromonospora sp. L5 chromosome, complete genome NC_014815.1 315500818
Candidatus Midichloria mitochondrii IricVA chromosome, complete genome NC_015722.1 339319317
Mobiluncus curtisii ATCC 43063 chromosome, complete genome NC_014246.1 298345126
Moorella thermoacetica ATCC 39073 chromosome, complete genome NC_007644.1 83588874
Candidatus Moranella endobia PCIT chromosome, complete genome NC_015735.1 339477722
Moraxella catarrhalis RH4 chromosome, complete genome NC_014147.1 296112228
Muricauda ruestringensis DSM 13258 chromosome, complete genome NC_015945.1 344201337
Mycobacterium abscessus ATCC 19977 unnamed plasmid, complete sequence NC_010394.1 169786809
Mycobacterium abscessus ATCC 19977 chromosome chromosome 1, complete sequence NC_010397.1 169627108
Mycobacterium africanum GM041182 chromosome, complete genome NC_015758.1 339630083
Mycobacterium avium 104, complete genome NC_008595.1 118462219
Mycobacterium bovis AF2122/97 chromosome, complete genome NC_002945.3 31791177
Mycobacterium canettii CIPT 140010059, complete genome NC_015848.1 340625033
Mycobacterium gilvum PYR-GCK chromosome, complete genome NC_009338.1 145220606
Mycobacterium gilvum PYR-GCK plasmid pMFLV01, complete sequence NC_009339.1 145225871
Mycobacterium gilvum PYR-GCK plasmid pMFLV02, complete sequence NC_009340.1 145226172
Mycobacterium gilvum PYR-GCK plasmid pMFLV03, complete sequence NC_009341.1 145226197
Mycobacterium sp. JDM601 chromosome, complete genome NC_015576.1 333988640
Mycobacterium sp. JLS chromosome, complete genome NC_009077.1 126432613
Mycobacterium sp. KMS plasmid pMKMS01, complete sequence NC_008703.1 119854889
Mycobacterium sp. KMS plasmid pMKMS02, complete sequence NC_008704.1 119855174
Mycobacterium sp. KMS chromosome, complete genome NC_008705.1 119866057
Mycobacterium leprae Br4923 chromosome, complete genome NC_011896.1 221229343
Mycobacterium marinum M plasmid pMM23, complete sequence NC_010604.1 184152625
Mycobacterium marinum M chromosome, complete genome NC_010612.1 183980035
Mycobacterium sp. MCS chromosome, complete genome NC_008146.1 108796981
Mycobacterium sp. MCS plasmid1, complete sequence NC_008147.1 108802373
Mycobacterium smegmatis str. MC2 155 chromosome, complete genome NC_008596.1 118467340
Mycobacterium sp. Spyr1 plasmid pMSPYR101, complete sequence NC_014811.1 315441475
Mycobacterium sp. Spyr1 plasmid pMSPYR102, complete sequence NC_014812.1 315441672
Mycobacterium sp. Spyr1 chromosome, complete genome NC_014814.1 315441696
Mycobacterium tuberculosis CDC1551 chromosome, complete genome NC_002755.2 50953765
Mycobacterium ulcerans AGY99 plasmid pMUM001, complete sequence NC_005916.1 49146084
Mycobacterium ulcerans Agy99 chromosome, complete genome NC_008611.1 118615919
Mycobacterium vanbaalenii PYR-1 chromosome, complete genome NC_008726.1 120401028
Mycoplasma agalactiae PG2, complete genome NC_009497.1 148377268
Mycoplasma arthritidis 158L3-1, complete genome NC_011025.1 193082772
Mycoplasma bovis Hubei-1 chromosome, complete genome NC_015725.1 339320528
Mycoplasma capricolum subsp. capricolum ATCC 27343 chromosome, complete genome NC_007633.1 83319253
Mycoplasma conjunctivae HRC/581 chromosome, complete genome NC_012806.1 240047135
Mycoplasma crocodyli MP145 chromosome, complete genome NC_014014.1 294155300
Mycoplasma fermentans JER chromosome, complete genome NC_014552.1 308189587
Mycoplasma gallisepticum str. R(low) chromosome, complete genome NC_004829.2 294660180
Mycoplasma genitalium G37, complete genome NC_000908.2 108885074
Mycoplasma haemofelis str. Langford 1, complete genome NC_014970.1 321309518
Mycoplasma hominis ATCC 23114 chromosome, complete genome NC_013511.1 269114774
Mycoplasma hyopneumoniae 232, complete genome NC_006360.1 54019969
Mycoplasma hyorhinis HUB-1 chromosome, complete genome NC_014448.1 304372805
Mycoplasma leachii PG50 chromosome, complete genome NC_014751.1 313664890
Mycoplasma mobile 163K, complete genome NC_006908.1 47458835
Mycoplasma mycoides subsp. capri LC str. 95010 plasmid pMmc-95010, complete sequence NC_015407.1 330370665
Mycoplasma mycoides subsp. capri LC str. 95010, complete genome NC_015431.1 331703020
Mycoplasma penetrans HF-2, complete genome NC_004432.1 26553452
Mycoplasma pneumoniae M129, complete genome NC_000912.1 13507739
Mycoplasma pulmonis UAB CTIP, complete genome NC_002771.1 15828471
Mycoplasma putrefaciens KS1 chromosome, complete genome NC_015946.1 344204770
Mycoplasma suis str. Illinois chromosome, complete genome NC_015155.1 325972867
Mycoplasma synoviae 53, complete genome NC_007294.1 71894025
Myxococcus fulvus HW-1 chromosome, complete genome NC_015711.1 338529680
Myxococcus xanthus DK 1622 chromosome, complete genome NC_008095.1 108756767
Nakamurella multipartita DSM 44233 chromosome, complete genome NC_013235.1 258650271
Nanoarchaeum equitans Kin4-M chromosome, complete genome NC_005213.1 38349555
Natranaerobius thermophilus JW/NM-WN-LF plasmid pNTHE01, complete sequence NC_010715.1 188584627
Natranaerobius thermophilus JW/NM-WN-LF chromosome, complete genome NC_010718.1 188584642
Natranaerobius thermophilus JW/NM-WN-LF plasmid pNTHE02, complete sequence NC_010724.1 188587525
Natrialba magadii ATCC 43099 chromosome, complete genome NC_013922.1 289579696
Natrialba magadii ATCC 43099 plasmid pNMAG01, complete sequence NC_013923.1 289583311
Natrialba magadii ATCC 43099 plasmid pNMAG02, complete sequence NC_013924.1 289937459
Natrialba magadii ATCC 43099 plasmid pNMAG03, complete sequence NC_013925.1 289594273
Natronomonas pharaonis DSM 2160, complete genome NC_007426.1 76800655
Natronomonas pharaonis DSM 2160 plasmid PL131, complete sequence NC_007427.1 76803367
Natronomonas pharaonis DSM 2160 plasmid PL23, complete sequence NC_007428.1 76803317
Nautilia profundicola AmH chromosome, complete genome NC_012115.1 224372070
Neisseria gonorrhoeae FA 1090, complete genome NC_002946.2 59800473
Neisseria lactamica 020-06 chromosome, complete genome NC_014752.1 313667359
Neisseria meningitidis 053442 chromosome, complete genome NC_010120.1 161869018
Neorickettsia risticii str. Illinois, complete genome NC_013009.1 254796400
Neorickettsia sennetsu str. Miyayama chromosome, complete genome NC_007798.1 88607955
Nitratifractor salsuginis DSM 16511 chromosome, complete genome NC_014935.1 319955760
Nitratiruptor sp. SB155-2, complete genome NC_009662.1 152989753
Nitrobacter hamburgensis X14 plasmid 1, complete sequence NC_007959.1 92109250
Nitrobacter hamburgensis X14 plasmid 2, complete sequence NC_007960.1 92109490
Nitrobacter hamburgensis X14 plasmid 3, complete sequence NC_007961.1 92109663
Nitrobacter hamburgensis X14 chromosome, complete genome NC_007964.1 92115633
Nitrobacter winogradskyi Nb-255 chromosome, complete genome NC_007406.1 75674199
Nitrosococcus halophilus Nc4 plasmid pNHAL01, complete sequence NC_013958.1 291615453
Nitrosococcus halophilus Nc4 chromosome, complete genome NC_013960.1 292490170
Nitrosococcus oceani ATCC 19707 plasmid A, complete sequence NC_007483.1 77163517
Nitrosococcus oceani ATCC 19707 chromosome, complete genome NC_007484.1 77163561
Nitrosococcus watsonii C-113 chromosome, complete genome NC_014315.1 300112745
Nitrosococcus watsoni C-113 plasmid pNWAT01, complete sequence NC_014316.1 300115607
Nitrosococcus watsoni C-113 plasmid pNWAT02, complete sequence NC_014317.1 300067537
Nitrosomonas sp. AL212 plasmid pNAL21202, complete sequence NC_015221.1 325980815
Nitrosomonas sp. AL212 chromosome, complete genome NC_015222.1 325980881
Nitrosomonas sp. AL212 plasmid pNAL21201, complete sequence NC_015223.1 325983714
Nitrosomonas europaea ATCC 19718 chromosome, complete genome NC_004757.1 30248031
Nitrosomonas eutropha C91 plasmid1, complete sequence NC_008341.1 114326555
Nitrosomonas eutropha C91 plasmid2, complete sequence NC_008342.1 114326611
Nitrosomonas eutropha C91 chromosome, complete genome NC_008344.1 114330036
Nitrosomonas sp. Is79A3 chromosome, complete genome NC_015731.1 339481522
Nitrosopumilus maritimus SCM1 chromosome, complete genome NC_010085.1 161527512
Nitrosospira multiformis ATCC 25196 chromosome, complete genome NC_007614.1 82701135
Nitrosospira multiformis ATCC 25196 plasmid 1, complete sequence NC_007615.1 82703893
Nitrosospira multiformis ATCC 25196 plasmid 2, complete sequence NC_007616.1 82703911
Nitrosospira multiformis ATCC 25196 plasmid 3, complete sequence NC_007617.1 82703928
Candidatus Nitrospira defluvii, complete genome NC_014355.1 302035394
Nocardia farcinica IFM 10152 chromosome, complete genome NC_006361.1 54021964
Nocardia farcinica IFM 10152 plasmid pNF1, complete sequence NC_006362.1 54027648
Nocardia farcinica IFM 10152 plasmid pNF2, complete sequence NC_006363.1 54027809
Nocardioides sp. JS614 plasmid pNOCA01, complete sequence NC_008697.1 119714007
Nocardioides sp. JS614 chromosome, complete genome NC_008699.1 119714272
Nocardiopsis dassonvillei subsp. dassonvillei DSM 43111 chromosome, complete genome NC_014210.1 297558985
Nocardiopsis dassonvillei subsp. dassonvillei DSM 43111 plasmid pNDAS01, complete sequence NC_014211.1 297563784
'Nostoc azollae' 0708 chromosome, complete genome NC_014248.1 298489614
'Nostoc azollae' 0708 plasmid pAzo01, complete sequence NC_014249.1 298501383
'Nostoc azollae' 0708 plasmid pAzo02, complete sequence NC_014250.1 298501435
Nostoc sp. PCC 7120 plasmid pCC7120beta, complete sequence NC_003240.1 17158637
Nostoc sp. PCC 7120 plasmid pCC7120zeta, complete sequence NC_003241.1 17158061
Nostoc sp. PCC 7120 plasmid pCC7120gamma, complete sequence NC_003267.1 17227374
Nostoc sp. PCC 7120 plasmid pCC7120epsilon, complete sequence NC_003270.1 17227465
Nostoc sp. PCC 7120 chromosome, complete genome NC_003272.1 17227497
Nostoc sp. PCC 7120 plasmid pCC7120delta, complete sequence NC_003273.1 17232874
Nostoc sp. PCC 7120 plasmid pCC7120alpha, complete sequence NC_003276.1 17233017
Nostoc punctiforme PCC 73102 chromosome, complete genome NC_010628.1 186680550
Nostoc punctiforme PCC 73102 plasmid pNPUN05, complete sequence NC_010629.1 186686638
Nostoc punctiforme PCC 73102 plasmid pNPUN03, complete sequence NC_010630.1 186686664
Nostoc punctiforme PCC 73102 plasmid pNPUN01, complete sequence NC_010631.1 186686738
Nostoc punctiforme PCC 73102 plasmid pNPUN02, complete sequence NC_010632.1 186687048
Nostoc punctiforme PCC 73102 plasmid pNPUN04, complete sequence NC_010633.1 186686999
Novosphingobium aromaticivorans DSM 12444 chromosome, complete genome NC_007794.1 87198026
Novosphingobium aromaticivorans DSM 12444 plasmid pNL1, complete sequence NC_009426.1 146275443
Novosphingobium aromaticivorans DSM 12444 plasmid pNL2, complete sequence NC_009427.1 146275626
Novosphingobium sp. PP1Y plasmid Lpl, complete sequence NC_015579.1 334133217
Novosphingobium sp. PP1Y, complete genome NC_015580.1 334139601
Novosphingobium sp. PP1Y plasmid Spl, complete sequence NC_015582.1 334143044
Novosphingobium sp. PP1Y plasmid Mpl, complete sequence NC_015583.1 334144765
Oceanithermus profundus DSM 14977 plasmid pOCEPR01, complete sequence NC_014753.1 313667214
Oceanithermus profundus DSM 14977 chromosome, complete genome NC_014761.1 313678900
Oceanobacillus iheyensis HTE831 chromosome, complete genome NC_004193.1 23097455
Ochrobactrum anthropi ATCC 49188 chromosome chromosome 1, complete sequence NC_009667.1 153007346
Ochrobactrum anthropi ATCC 49188 chromosome chromosome 2, complete sequence NC_009668.1 153010078
Ochrobactrum anthropi ATCC 49188 plasmid pOANT01, complete sequence NC_009669.1 153011772
Ochrobactrum anthropi ATCC 49188 plasmid pOANT02, complete sequence NC_009670.1 153011934
Ochrobactrum anthropi ATCC 49188 plasmid pOANT03, complete sequence NC_009671.1 153012026
Ochrobactrum anthropi ATCC 49188 plasmid pOANT04, complete sequence NC_009672.1 153012113
Odoribacter splanchnicus DSM 20712 chromosome, complete genome NC_015160.1 325278757
Oenococcus oeni PSU-1, complete genome NC_008528.1 116490126
Oligotropha carboxidovorans OM5 chromosome, complete genome NC_011386.1 209883160
Olsenella uli DSM 7084 chromosome, complete genome NC_014363.1 302334808
Onion yellows phytoplasma OY-M, complete genome NC_005303.2 255961248
Opitutus terrae PB90-1 chromosome, complete genome NC_010571.1 182411826
Orientia tsutsugamushi str. Boryong, complete genome NC_009488.1 148283997
Oscillibacter valericigenes Sjm18-20 plasmid pOBV01, complete sequence NC_016046.1 349703191
Oscillibacter valericigenes Sjm18-20, complete genome NC_016048.1 350268398
Paenibacillus sp. JDR-2 chromosome, complete genome NC_012914.1 251794036
Paenibacillus mucilaginosus KNP414 chromosome, complete genome NC_015690.1 337744364
Paenibacillus polymyxa E681 chromosome, complete genome NC_014483.1 308066838
Paenibacillus sp. Y412MC10 chromosome, complete genome NC_013406.1 261403876
Paludibacter propionicigenes WB4 chromosome, complete genome NC_014734.1 313202490
Pantoea ananatis LMG 20103 chromosome, complete genome NC_013956.2 332139403
Pantoea sp. At-9b chromosome, complete genome NC_014837.1 317046238
Pantoea sp. At-9b plasmid pPAT9B01, complete sequence NC_014838.1 317053820
Pantoea sp. At-9b plasmid pPAT9B02, complete sequence NC_014839.1 317053479
Pantoea sp. At-9b plasmid pPAT9B03, complete sequence NC_014840.1 317053186
Pantoea sp. At-9b plasmid pPAT9B04, complete sequence NC_014841.1 317052891
Pantoea sp. At-9b plasmid pPAT9B05, complete sequence NC_014842.1 317052773
Pantoea vagans C9-1 plasmid pPag3, complete sequence NC_014258.1 298717099
Pantoea vagans C9-1 plasmid pPag1, complete sequence NC_014561.1 308185378
Pantoea vagans C9-1 chromosome, complete genome NC_014562.1 308185541
Pantoea vagans C9-1 plasmid pPag2, complete sequence NC_014563.1 308189206
Parabacteroides distasonis ATCC 8503 chromosome, complete genome NC_009615.1 150006674
Parachlamydia acanthamoebae UV7, complete genome NC_015702.1 338173994
Paracoccus denitrificans PD1222 chromosome 1, complete sequence NC_008686.1 119382757
Paracoccus denitrificans PD1222 chromosome chromosome 2, complete sequence NC_008687.1 119385557
Paracoccus denitrificans PD1222 plasmid 1, complete sequence NC_008688.1 119387240
Parvibaculum lavamentivorans DS-1 chromosome, complete genome NC_009719.1 154250456
Parvularcula bermudensis HTCC2503 chromosome, complete genome NC_014414.1 304319677
Pasteurella multocida subsp. multocida str. Pm70 chromosome, complete genome NC_002663.1 15601865
Pectobacterium atrosepticum SCRI1043 chromosome, complete genome NC_004547.2 50118965
Pectobacterium carotovorum subsp. carotovorum PC1, complete genome NC_012917.1 253686409
Pectobacterium wasabiae WPP163 chromosome, complete genome NC_013421.1 261819370
Pediococcus pentosaceus ATCC 25745, complete genome NC_008525.1 116491818
Pedobacter heparinus DSM 2366 chromosome, complete genome NC_013061.1 255529916
Pedobacter saltans DSM 12145 chromosome, complete genome NC_015177.1 325102757
Candidatus Pelagibacter sp. IMCC9063 chromosome, complete genome NC_015380.1 330812975
Pelagibacterium halotolerans B2 chromosome, complete genome NC_016078.1 357383074
Pelagibacterium halotolerans B2 plasmid pPHB2, complete sequence NC_016079.1 357383070
Pelobacter carbinolicus DSM 2380 chromosome, complete genome NC_007498.2 90960985
Pelobacter propionicus DSM 2379 plasmid pPRO1, complete sequence NC_008607.1 118577231
Pelobacter propionicus DSM 2379 plasmid pPRO2, complete sequence NC_008608.1 118577427
Pelobacter propionicus DSM 2379 chromosome, complete genome NC_008609.1 118578449
Pelodictyon phaeoclathratiforme BU-1 chromosome, complete genome NC_011060.1 194335182
Pelotomaculum thermopropionicum SI chromosome, complete genome NC_009454.1 147676335
Persephonella marina EX-H1 plasmid unnamed, complete sequence NC_012439.1 225685337
Persephonella marina EX-H1 chromosome, complete genome NC_012440.1 225849564
Petrotoga mobilis SJ95 chromosome, complete genome NC_010003.1 160901491
Phenylobacterium zucineum HLK1 plasmid unnamed, complete sequence NC_011143.1 197103140
Phenylobacterium zucineum HLK1 chromosome, complete genome NC_011144.1 197103466
Photobacterium profundum SS9 plasmid pPBPR1, complete sequence NC_005871.1 47104025
Photobacterium profundum SS9 chromosome 1, complete genome NC_006370.1 54307237
Photobacterium profundum SS9 chromosome 2, complete sequence NC_006371.1 54301680
Photorhabdus asymbiotica plasmid pPAU1, complete sequence NC_012961.1 253825511
Photorhabdus asymbiotica subsp. asymbiotica ATCC 43949 chromosome, complete genome NC_012962.1 253987483
Photorhabdus luminescens subsp. laumondii TTO1, complete genome NC_005126.1 37524032
Candidatus Phytoplasma australiense, complete genome NC_010544.1 197294169
Picrophilus torridus DSM 9790 chromosome, complete genome NC_005877.1 48477072
Pirellula staleyi DSM 6068 chromosome, complete genome NC_013720.1 283777802
Planctomyces brasiliensis DSM 5305 chromosome, complete genome NC_015174.1 325106586
Planctomyces limnophilus DSM 3776 chromosome, complete genome NC_014148.1 296120274
Planctomyces limnophilus DSM 3776 plasmid pPLIM01, complete sequence NC_014149.1 296051576
Polaromonas sp. JS666 chromosome, complete genome NC_007948.1 91785913
Polaromonas sp. JS666 plasmid 1, complete sequence NC_007949.1 91790731
Polaromonas sp. JS666 plasmid 2, complete sequence NC_007950.1 91791058
Polaromonas naphthalenivorans CJ2 plasmid pPNAP01, complete sequence NC_008757.1 121582711
Polaromonas naphthalenivorans CJ2 plasmid pPNAP02, complete sequence NC_008758.1 121583017
Polaromonas naphthalenivorans CJ2 plasmid pPNAP03, complete sequence NC_008759.1 121583183
Polaromonas naphthalenivorans CJ2 plasmid pPNAP04, complete sequence NC_008760.1 121583343
Polaromonas naphthalenivorans CJ2 plasmid pPNAP05, complete sequence NC_008761.1 121583484
Polaromonas naphthalenivorans CJ2 plasmid pPNAP06, complete sequence NC_008762.1 121583543
Polaromonas naphthalenivorans CJ2 plasmid pPNAP07, complete sequence NC_008763.1 121583564
Polaromonas naphthalenivorans CJ2 plasmid pPNAP08, complete sequence NC_008764.1 121583582
Polaromonas naphthalenivorans CJ2 chromosome, complete genome NC_008781.1 121602919
Polymorphum gilvum SL003B-26A1 plasmid pSL003B, complete sequence NC_015258.1 328541554
Polymorphum gilvum SL003B-26A1 chromosome, complete genome NC_015259.1 328541624
Polynucleobacter necessarius subsp. asymbioticus QLW-P1DMWA-1 chromosome, complete genome NC_009379.1 145588189
Porphyromonas asaccharolytica DSM 20707 chromosome, complete genome NC_015501.1 332299201
Porphyromonas gingivalis ATCC 33277, complete genome NC_010729.1 188993864
Prevotella denticola F0289 chromosome, complete genome NC_015311.1 327312315
Prevotella melaninogenica ATCC 25845 chromosome chromosome I, complete sequence NC_014370.1 302344773
Prevotella melaninogenica ATCC 25845 chromosome chromosome II, complete sequence NC_014371.1 302346166
Prevotella ruminicola 23 chromosome, complete genome NC_014033.1 294672793
Prochlorococcus marinus str. AS9601, complete genome NC_008816.1 123967536
Propionibacterium acnes KPA171202, complete genome NC_006085.1 50841496
Propionibacterium freudenreichii subsp. shermanii CIRM-BIA1 chromosome, complete genome NC_014215.1 297625198
Prosthecochloris aestuarii DSM 271 chromosome, complete genome NC_011059.1 194332853
Prosthecochloris aestuarii DSM 271 plasmid pPAES01, complete sequence NC_011061.1 194335117
Proteus mirabilis HI4320 chromosome, complete genome NC_010554.1 197283915
Proteus mirabilis plasmid pHI4320, complete sequence NC_010555.1 172055989
Candidatus Protochlamydia amoebophila UWE25 chromosome, complete genome NC_005861.1 46445634
Pseudoalteromonas atlantica T6c chromosome, complete genome NC_008228.1 109896332
Pseudoalteromonas haloplanktis TAC125 chromosome chromosome I, complete sequence NC_007481.1 77358982
Pseudoalteromonas haloplanktis TAC125 chromosome chromosome II, complete sequence NC_007482.1 77361923
Pseudoalteromonas sp. SM9913 chromosome chromosome II, complete sequence NC_014800.1 315122943
Pseudoalteromonas sp. SM9913 chromosome chromosome I, complete sequence NC_014803.1 315125111
Pseudogulbenkiania sp. NH8B, complete genome NC_016002.1 347537839
Pseudomonas aeruginosa LESB58 chromosome, complete genome NC_011770.1 218888746
Pseudomonas brassicacearum subsp. brassicacearum NFM421 chromosome, complete genome NC_015379.1 330806657
Pseudomonas entomophila L48 chromosome, complete genome NC_008027.1 104779316
Pseudomonas fluorescens Pf0-1 chromosome, complete genome NC_007492.2 255961261
Pseudomonas fulva 12-X chromosome, complete genome NC_015556.1 333898208
Pseudomonas mendocina NK-01 chromosome, complete genome NC_015410.1 330500914
Pseudomonas putida F1 chromosome, complete genome NC_009512.1 148545259
Pseudomonas stutzeri A1501 chromosome, complete genome NC_009434.1 146280397
Pseudomonas syringae pv. syringae B728a chromosome, complete genome NC_007005.1 66043271
Pseudonocardia dioxanivorans CB1190 chromosome, complete genome NC_015312.1 331693899
Pseudonocardia dioxanivorans CB1190 plasmid pPSED03, complete sequence NC_015313.1 327309734
Pseudonocardia dioxanivorans CB1190 plasmid pPSED01, complete sequence NC_015314.1 327309749
Pseudoxanthomonas spadix BD-a59 chromosome, complete genome NC_016147.2 371486894
Pseudoxanthomonas suwonensis 11-1 chromosome, complete genome NC_014924.1 319785620
Psychrobacter arcticus 273-4 chromosome, complete genome NC_007204.1 71064581
Psychrobacter cryohalolentis K5 plasmid 1, complete sequence NC_007968.1 93004786
Psychrobacter cryohalolentis K5 chromosome, complete genome NC_007969.1 93004831
Psychrobacter sp. PRwf-1 plasmid pRWF101, complete sequence NC_009516.1 148641524
Psychrobacter sp. PRwf-1 plasmid pRWF102, complete sequence NC_009517.1 148641539
Psychrobacter sp. PRwf-1 chromosome, complete genome NC_009524.1 148651817
Psychromonas ingrahamii 37 chromosome, complete genome NC_008709.1 119943794
Candidatus Puniceispirillum marinum IMCC1322 chromosome, complete genome NC_014010.1 294083570
Pusillimonas sp. T7-7 chromosome, complete genome NC_015458.1 332283253
Pusillimonas sp. T7-7 plasmid unnamed, complete sequence NC_015459.1 332283175
Pyrobaculum aerophilum str. IM2 chromosome, complete genome NC_003364.1 18311643
Pyrobaculum arsenaticum DSM 13514 chromosome, complete genome NC_009376.1 145590267
Pyrobaculum calidifontis JCM 11548 chromosome, complete genome NC_009073.1 126458628
Pyrobaculum islandicum DSM 4184 chromosome, complete genome NC_008701.1 119871520
Pyrococcus abyssi GE5 chromosome, complete genome NC_000868.1 14518450
Pyrococcus abyssi GE5 plasmid pGT5, complete sequence NC_001773.1 10954552
Pyrococcus furiosus DSM 3638 chromosome, complete genome NC_003413.1 18976372
Pyrococcus horikoshii OT3 chromosome, complete genome NC_000961.1 14589963
Pyrococcus sp. NA2 chromosome, complete genome NC_015474.1 332157643
Pyrococcus yayanosii CH1 chromosome, complete genome NC_015680.1 337283511
Pyrolobus fumarii 1A chromosome, complete genome NC_015931.1 347522554
Rahnella sp. Y9602 chromosome, complete genome NC_015061.1 322830733
Rahnella sp. Y9602 plasmid pRAHAQ01, complete sequence NC_015062.1 322835126
Rahnella sp. Y9602 plasmid pRAHAQ02, complete sequence NC_015063.1 322836370
Ralstonia eutropha H16 megaplasmid pHG1, complete sequence NC_005241.1 38637668
Ralstonia eutropha H16 chromosome 1, complete genome NC_008313.1 113866031
Ralstonia eutropha H16 chromosome 2, complete sequence NC_008314.1 116693960
Ralstonia pickettii 12D plasmid pRp12D02, complete sequence NC_012849.1 241114100
Ralstonia pickettii 12D plasmid pRp12D03, complete sequence NC_012851.1 241258150
Ralstonia pickettii 12D plasmid pRp12D01, complete sequence NC_012855.1 241589533
Ralstonia pickettii 12D chromosome chromosome 1, complete sequence NC_012856.1 241661625
Ralstonia pickettii 12D chromosome chromosome 2, complete sequence NC_012857.1 241665037
Ralstonia solanacearum CFBP2957 chromosome, complete genome NC_014307.1 300702374
Ramlibacter tataouinensis TTB310 chromosome, complete genome NC_015677.1 337277607
Renibacterium salmoninarum ATCC 33209 chromosome, complete genome NC_010168.1 163838769
Rhizobium etli CFN 42 symbiotic plasmid p42d, complete sequence NC_004041.2 89255298
Rhizobium etli CFN 42, complete genome NC_007761.1 86355669
Rhizobium etli CFN 42 plasmid p42a, complete sequence NC_007762.1 86359705
Rhizobium etli CFN 42 plasmid p42b, complete sequence NC_007763.1 86359881
Rhizobium etli CFN 42 plasmid p42c, complete sequence NC_007764.1 86360045
Rhizobium etli CFN 42 plasmid p42e, complete sequence NC_007765.1 86360278
Rhizobium etli CFN 42 plasmid p42f, complete sequence NC_007766.1 86360734
Rhizobium leguminosarum bv. trifolii WSM1325 plasmid pR132501, complete sequence NC_012848.1 241113003
Rhizobium leguminosarum bv. trifolii WSM1325 chromosome, complete genome NC_012850.1 241202755
Rhizobium leguminosarum bv. trifolii WSM1325 plasmid pR132504, complete sequence NC_012852.1 241258599
Rhizobium leguminosarum bv. trifolii WSM1325 plasmid pR132503, complete sequence NC_012853.1 241518161
Rhizobium leguminosarum bv. trifolii WSM1325 plasmid pR132505, complete sequence NC_012854.1 241554070
Rhizobium leguminosarum bv. trifolii WSM1325 plasmid pR132502, complete sequence NC_012858.1 241666492
Sinorhizobium fredii NGR234 plasmid pNGR234a, complete sequence NC_000914.2 255767010
Sinorhizobium fredii NGR234 plasmid pNGR234b, complete sequence NC_012586.1 227818258
Sinorhizobium fredii NGR234 chromosome, complete genome NC_012587.1 227820587
Rhodobacter capsulatus SB 1003 chromosome, complete genome NC_014034.1 294675557
Rhodobacter capsulatus SB 1003 plasmid pRCB133, complete sequence NC_014035.1 294679055
Rhodobacter sphaeroides 2.4.1 plasmid B, complete sequence NC_007488.1 77404592
Rhodobacter sphaeroides 2.4.1 plasmid C, complete sequence NC_007489.1 77404693
Rhodobacter sphaeroides 2.4.1 plasmid D, complete sequence NC_007490.1 77404776
Rhodobacter sphaeroides 2.4.1 chromosome chromosome 1, complete sequence NC_007493.1 77461965
Rhodobacter sphaeroides 2.4.1 chromosome chromosome 2, complete sequence NC_007494.1 77464988
Rhodobacter sphaeroides 2.4.1 plasmid A, partial sequence NC_009007.1 125654605
Rhodobacter sphaeroides 2.4.1 plasmid E, complete sequence NC_009008.1 125654693
Rhodococcus equi 103S, complete genome NC_014659.1 312137514
Rhodococcus erythropolis PR4 plasmid pREC1, complete sequence NC_007486.1 77404485
Rhodococcus erythropolis PR4 plasmid pREC2, complete sequence NC_007487.1 77404588
Rhodococcus erythropolis PR4 plasmid pREL1, complete sequence NC_007491.1 77454567
Rhodococcus erythropolis PR4, complete genome NC_012490.1 226303489
Rhodococcus jostii RHA1 chromosome, complete genome NC_008268.1 111017022
Rhodococcus jostii RHA1 plasmid pRHL1, complete sequence NC_008269.1 111024785
Rhodococcus jostii RHA1 plasmid pRHL2, complete sequence NC_008270.1 111026068
Rhodococcus jostii RHA1 plasmid pRHL3, complete sequence NC_008271.1 111026827
Rhodococcus opacus B4 plasmid pKNR01, complete sequence NC_006969.2 226315872
Rhodococcus opacus B4 plasmid pKNR02, complete sequence NC_006970.2 226316799
Rhodococcus opacus B4 plasmid pROB01, complete sequence NC_012520.1 226349237
Rhodococcus opacus B4 plasmid pROB02, complete sequence NC_012521.1 226349831
Rhodococcus opacus B4, complete genome NC_012522.1 226359415
Rhodococcus opacus B4 plasmid pKNR, complete sequence NC_012523.1 226334772
Rhodoferax ferrireducens T118 plasmid1, complete sequence NC_007901.1 89885732
Rhodoferax ferrireducens T118 chromosome, complete genome NC_007908.1 89898822
Rhodomicrobium vannielii ATCC 17100 chromosome, complete genome NC_014664.1 312112794
Rhodopirellula baltica SH 1 chromosome, complete genome NC_005027.1 32470666
Rhodopseudomonas palustris BisA53 chromosome, complete genome NC_008435.1 115522030
Rhodospirillum centenum SW chromosome, complete genome NC_011420.2 289546492
Rhodospirillum rubrum ATCC 11170 plasmid unnamed, complete sequence NC_007641.1 83582730
Rhodospirillum rubrum ATCC 11170 chromosome, complete genome NC_007643.1 83591340
Rhodothermus marinus DSM 4252 chromosome, complete genome NC_013501.1 268315578
Rhodothermus marinus DSM 4252 plasmid pRMAR01, complete sequence NC_013502.1 268318345
Rickettsia africae ESF-5 chromosome, complete genome NC_012633.1 229586230
Rickettsia africae ESF-5 plasmid pRAF, complete sequence NC_012634.1 228478451
Rickettsia akari str. Hartford chromosome, complete genome NC_009881.1 157825125
Rickettsia bellii OSU 85-389 chromosome, complete genome NC_009883.1 157826385
Rickettsia canadensis str. McKiel, complete genome NC_009879.1 157803189
Rickettsia conorii str. Malish 7, complete genome NC_003103.1 15891923
Rickettsia felis URRWXCal2 chromosome, complete genome NC_007109.1 67458392
Rickettsia felis URRWXCal2 plasmid pRF, complete sequence NC_007110.1 67459793
Rickettsia felis URRWXCal2 plasmid pRFdelta, complete sequence NC_007111.1 67459862
Rickettsia heilongjiangensis 054 chromosome, complete genome NC_015866.1 341583222
Rickettsia japonica YH, complete genome NC_016050.1 350273053
Rickettsia massiliae MTU5 plasmid pRMA, complete sequence NC_009897.1 157954006
Rickettsia massiliae MTU5 chromosome, complete genome NC_009900.1 157964072
Rickettsia peacockii str. Rustic, complete genome NC_012730.1 238650213
Rickettsia peacockii str. Rustic plasmid pRPR, complete sequence NC_012732.1 238651159
Rickettsia prowazekii str. Madrid E chromosome, complete genome NC_000963.1 15603881
Rickettsia rickettsii str. Iowa chromosome, complete genome NC_010263.2 319717301
Rickettsia typhi str. Wilmington, complete genome NC_006142.1 51473215
Riemerella anatipestifer DSM 15868 chromosome, complete genome NC_014738.1 313205511
Candidatus Riesia pediculicola USDA plasmid pPAN, complete sequence NC_013962.1 292493920
Candidatus Riesia pediculicola USDA chromosome, complete genome NC_014109.1 295698239
Robiginitalea biformata HTCC2501 chromosome, complete genome NC_013222.1 260060589
Roseburia hominis A2-183 chromosome, complete genome NC_015977.1 347530298
Roseiflexus castenholzii DSM 13941 chromosome, complete genome NC_009767.1 156740028
Roseiflexus sp. RS-1 chromosome, complete genome NC_009523.1 148654188
Roseobacter denitrificans OCh 114 chromosome, complete genome NC_008209.1 110677421
Roseobacter denitrificans plasmid pTB1, complete sequence NC_008386.1 115345530
Roseobacter denitrificans plasmid pTB2, complete sequence NC_008387.1 115345636
Roseobacter denitrificans plasmid pTB3, complete sequence NC_008388.1 115345694
Roseobacter denitrificans plasmid pTB4, complete sequence NC_008389.1 115345712
Roseobacter litoralis Och 149 plasmid pRLO149_83, complete sequence NC_015728.1 339501483
Roseobacter litoralis Och 149 plasmid pRLO149_63, complete sequence NC_015729.1 339501435
Roseobacter litoralis Och 149 chromosome, complete genome NC_015730.1 339501577
Roseobacter litoralis Och 149 plasmid pRLO149_94, complete sequence NC_015741.1 339505889
Rothia dentocariosa ATCC 17931 chromosome, complete genome NC_014643.1 311111670
Rothia mucilaginosa DY-18 chromosome, complete genome NC_013715.1 283457089
Rubrobacter xylanophilus DSM 9941 chromosome, complete genome NC_008148.1 108802856
Ruegeria pomeroyi DSS-3 chromosome, complete genome NC_003911.11 56694928
Ruegeria pomeroyi DSS-3 megaplasmid, complete sequence NC_006569.1 56708791
Ruegeria sp. TM1040 plasmid unnamed, complete sequence NC_008042.1 99077902
Ruegeria sp. TM1040 mega plasmid, complete sequence NC_008043.1 99078009
Ruegeria sp. TM1040 chromosome, complete genome NC_008044.1 99079841
Ruminococcus albus 7 plasmid pRUMAL01, complete sequence NC_014824.1 317133719
Ruminococcus albus 7 plasmid pRUMAL02, complete sequence NC_014825.1 319788691
Ruminococcus albus 7 plasmid pRUMAL03, complete sequence NC_014826.1 315630409
Ruminococcus albus 7 plasmid pRUMAL04, complete sequence NC_014827.1 317133710
Ruminococcus albus 7 chromosome, complete genome NC_014833.1 317054731
Runella slithyformis DSM 19594 plasmid pRUNSL01, complete sequence NC_015693.1 338209372
Runella slithyformis DSM 19594 plasmid pRUNSL03, complete sequence NC_015694.1 338209457
Runella slithyformis DSM 19594 plasmid pRUNSL05, complete sequence NC_015695.1 338215004
Runella slithyformis DSM 19594 chromosome, complete genome NC_015703.1 338209545
Runella slithyformis DSM 19594 plasmid pRUNSL02, complete sequence NC_015704.1 338215079
Runella slithyformis DSM 19594 plasmid pRUNSL04, complete sequence NC_015705.1 338215037
Candidatus Ruthia magnifica str. Cm (Calyptogena magnifica), complete genome NC_008610.1 118602060
Saccharomonospora viridis DSM 43017 chromosome, complete genome NC_013159.1 257054089
Saccharophagus degradans 2-40 chromosome, complete genome NC_007912.1 90019649
Saccharopolyspora erythraea NRRL 2338 chromosome, complete genome NC_009142.1 134096620
Salinibacter ruber DSM 13855 chromosome, complete genome NC_007677.1 83814055
Salinibacter ruber DSM 13855 plasmid pSR35, complete sequence NC_007678.1 83816857
Salinispora arenicola CNS-205 chromosome, complete genome NC_009953.1 159035674
Salinispora tropica CNB-440 chromosome, complete genome NC_009380.1 145592566
Salmonella bongori NCTC 12419, complete genome NC_015761.1 339998036
Salmonella enterica subsp. arizonae serovar 62:z4,z23:-- str. RSK2980 chromosome, complete genome NC_010067.1 161501984
Sanguibacter keddieii DSM 10542 chromosome, complete genome NC_013521.1 269793358
Sebaldella termitidis ATCC 33386 chromosome, complete genome NC_013517.1 269118642
Sebaldella termitidis ATCC 33386 plasmid pSTERM01, complete sequence NC_013518.1 268793183
Sebaldella termitidis ATCC 33386 plasmid pSTERM02, complete sequence NC_013519.1 268796558
Segniliparus rotundus DSM 44985 chromosome, complete genome NC_014168.1 296392440
Selenomonas sputigena ATCC 35185 chromosome, complete genome NC_015437.1 330837866
Serratia sp. AS12 chromosome, complete genome NC_015566.1 333924895
Serratia sp. AS9 chromosome, complete genome NC_015567.1 333929848
Serratia proteamaculans 568 plasmid pSPRO01, complete sequence NC_009829.1 157362818
Serratia proteamaculans 568 chromosome, complete genome NC_009832.1 157368249
Shewanella amazonensis SB2B chromosome, complete genome NC_008700.1 119773142
Shewanella sp. ANA-3 plasmid 1, complete sequence NC_008573.1 117676079
Shewanella sp. ANA-3 chromosome chromosome 1, complete sequence NC_008577.1 117918459
Shewanella baltica OS155 plasmid pSbal01, complete sequence NC_009035.1 126090118
Shewanella baltica OS155 plasmid pSbal02, complete sequence NC_009036.1 126090236
Shewanella baltica OS155 plasmid pSbal03, complete sequence NC_009037.1 126090319
Shewanella baltica OS155 plasmid pSbal04, complete sequence NC_009038.1 126090338
Shewanella baltica OS155 chromosome, complete genome NC_009052.1 126172257
Shewanella denitrificans OS217, complete genome NC_007954.1 91791369
Shewanella frigidimarina NCIMB 400 chromosome, complete genome NC_008345.1 114561188
Shewanella halifaxensis HAW-EB4 chromosome, complete genome NC_010334.1 167621941
Shewanella loihica PV-4 chromosome, complete genome NC_009092.1 127510935
Shewanella sp. MR-4 chromosome, complete genome NC_008321.1 113968346
Shewanella oneidensis MR-1 chromosome, complete genome NC_004347.1 24371600
Shewanella oneidensis MR-1 plasmid megaplasmid, complete sequence NC_004349.1 24376231
Shewanella pealeana ATCC 700345 chromosome, complete genome NC_009901.1 157959830
Shewanella piezotolerans WP3 chromosome, complete genome NC_011566.1 212632911
Shewanella putrefaciens CN-32 chromosome, complete genome NC_009438.1 146291111
Shewanella sediminis HAW-EB3 chromosome, complete genome NC_009831.1 157373141
Shewanella violacea DSS12 chromosome, complete genome NC_014012.1 294138771
Shewanella sp. W3-18-1 chromosome, complete genome NC_008750.1 120596833
Shewanella woodyi ATCC 51908 chromosome, complete genome NC_010506.1 170724370
Shigella boydii CDC 3083-94 plasmid pBS512_2, complete sequence NC_010656.1 187729963
Shigella boydii CDC 3083-94 plasmid pBS512_33, complete sequence NC_010657.1 187729967
Shigella boydii CDC 3083-94 chromosome, complete genome NC_010658.1 187730020
Shigella boydii CDC 3083-94 plasmid pBS512_5, complete sequence NC_010659.1 187734267
Shigella boydii CDC 3083-94 plasmid pBS512_211, complete sequence NC_010660.1 187734273
Shigella boydii CDC 3083-94 plasmid pBS512_7, complete sequence NC_010672.1 187918703
Shigella dysenteriae Sd197, complete genome NC_007606.1 82775382
Shigella dysenteriae Sd197 plasmid pSD1_197, complete sequence NC_007607.1 82524407
Shigella dysenteriae Sd197 plasmid pSD197_spA, complete sequence NC_009344.1 145294016
Shigella flexneri 2a str. 2457T, complete genome NC_004741.1 30061571
Shigella sonnei Ss046 chromosome, complete genome NC_007384.1 74310614
Shigella sonnei Ss046 plasmid pSS_046, complete sequence NC_007385.1 74314838
Shigella sonnei Ss046 plasmid pSS046_spA, complete sequence NC_009345.1 145294025
Shigella sonnei Ss046 plasmid pSS046_spB, complete sequence NC_009346.1 145294031
Shigella sonnei Ss046 plasmid pSS046_spC, complete sequence NC_009347.1 145294040
Sideroxydans lithotrophicus ES-1 chromosome, complete genome NC_013959.1 291612472
Simkania negevensis Z plasmid pSn, complete sequence NC_015710.1 338731758
Simkania negevensis Z chromosome gsn.131, complete genome NC_015713.1 338731896
Sinorhizobium medicae WSM419 plasmid pSMED01, complete sequence NC_009620.1 150375726
Sinorhizobium medicae WSM419 plasmid pSMED02, complete sequence NC_009621.1 150377168
Sinorhizobium medicae WSM419 plasmid pSMED03, complete sequence NC_009622.1 150378263
Sinorhizobium medicae WSM419 chromosome, complete genome NC_009636.1 150395228
Sinorhizobium meliloti 1021 plasmid pSymA, complete sequence NC_003037.1 16262453
Sinorhizobium meliloti 1021, complete genome NC_003047.1 15963753
Sinorhizobium meliloti 1021 plasmid pSymB, complete sequence NC_003078.1 16263748
Slackia heliotrinireducens DSM 20476 chromosome, complete genome NC_013165.1 257062754
Sodalis glossinidius str. 'morsitans' chromosome, complete genome NC_007712.1 85057978
Sodalis glossinidius str. 'morsitans' plasmid pSG1, complete sequence NC_007713.1 85060411
Sodalis glossinidius str. 'morsitans' plasmid pSG2, complete sequence NC_007714.1 85060466
Sodalis glossinidius str. 'morsitans' plasmid pSG3, complete sequence NC_007715.1 85060490
Candidatus Solibacter usitatus Ellin6076 chromosome, complete genome NC_008536.1 116619145
Sorangium cellulosum 'So ce 56' chromosome, complete genome NC_010162.1 162448269
Sphaerobacter thermophilus DSM 20745 chromosome chromosome 1, complete sequence NC_013523.1 269836033
Sphaerobacter thermophilus DSM 20745 chromosome chromosome 2, complete sequence NC_013524.1 269928379
Sphingobacterium sp. 21 chromosome, complete genome NC_015277.1 326797444
Sphingobium chlorophenolicum L-1 chromosome chromosome 1, complete sequence NC_015593.1 334343657
Sphingobium chlorophenolicum L-1 chromosome chromosome 2, complete sequence NC_015594.1 334342451
Sphingobium chlorophenolicum L-1 plasmid pSPHCH01, complete sequence NC_015595.1 334346522
Sphingobium japonicum UT26S plasmid pUT1, complete sequence NC_014005.1 293980644
Sphingobium japonicum UT26S chromosome 1, complete genome NC_014006.1 294009986
Sphingobium japonicum UT26S plasmid pCHQ1, complete sequence NC_014007.1 294023656
Sphingobium japonicum UT26S plasmid pUT2, complete sequence NC_014009.1 294057975
Sphingobium japonicum UT26S chromosome 2, complete genome NC_014013.1 294146429
Sphingobium sp. SYK-6 plasmid pSLPG, complete sequence NC_015974.1 347430512
Sphingobium sp. SYK-6, complete genome NC_015976.1 347526385
Sphingomonas wittichii RW1 plasmid pSWIT01, complete sequence NC_009507.1 148550551
Sphingomonas wittichii RW1 plasmid pSWIT02, complete sequence NC_009508.1 148550845
Sphingomonas wittichii RW1 chromosome, complete genome NC_009511.1 148552929
Sphingopyxis alaskensis RB2256 F plasmid, complete sequence NC_008036.1 98152871
Sphingopyxis alaskensis RB2256 chromosome, complete genome NC_008048.1 103485498
Spirochaeta sp. Buddy chromosome, complete genome NC_015152.1 325969849
Spirochaeta caldaria DSM 7334 chromosome, complete genome NC_015732.1 339498645
Spirochaeta coccoides DSM 17374 chromosome, complete genome NC_015436.1 330835983
Spirochaeta smaragdinae DSM 11293 chromosome, complete genome NC_014364.1 302336548
Spirochaeta thermophila DSM 6192 chromosome, complete genome NC_014484.1 307717717
Spirosoma linguale DSM 74 chromosome, complete genome NC_013730.1 284034943
Spirosoma linguale DSM 74 plasmid pSLIN01, complete sequence NC_013731.1 284005577
Spirosoma linguale DSM 74 plasmid pSLIN02, complete sequence NC_013732.1 284005755
Spirosoma linguale DSM 74 plasmid pSLIN03, complete sequence NC_013733.1 284005898
Spirosoma linguale DSM 74 plasmid pSLIN04, complete sequence NC_013734.1 284005939
Spirosoma linguale DSM 74 plasmid pSLIN05, complete sequence NC_013735.1 284005954
Spirosoma linguale DSM 74 plasmid pSLIN06, complete sequence NC_013736.1 284005967
Spirosoma linguale DSM 74 plasmid pSLIN07, complete sequence NC_013737.1 284005992
Spirosoma linguale DSM 74 plasmid pSLIN08, complete sequence NC_013738.1 284006004
Stackebrandtia nassauensis DSM 44728 chromosome, complete genome NC_013947.1 291297538
Staphylococcus aureus subsp. aureus COL chromosome, complete genome NC_002951.2 57650036
Staphylococcus aureus subsp. aureus COL plasmid pT181, complete sequence NC_006629.2 77102894
Staphylococcus carnosus subsp. carnosus TM300 chromosome, complete genome NC_012121.1 224475494
Staphylococcus epidermidis ATCC 12228 chromosome, complete genome NC_004461.1 27466918
Staphylococcus epidermidis ATCC 12228 plasmid pSE-12228-06, complete sequence NC_005003.1 32470520
Staphylococcus epidermidis ATCC 12228 plasmid pSE-12228-05, complete sequence NC_005004.1 32470532
Staphylococcus epidermidis ATCC 12228 plasmid pSE-12228-04, complete sequence NC_005005.1 32470555
Staphylococcus epidermidis ATCC 12228 plasmid pSE-12228-03, complete sequence NC_005006.1 32470572
Staphylococcus epidermidis ATCC 12228 plasmid pSE-12228-02, complete sequence NC_005007.1 32470581
Staphylococcus epidermidis ATCC 12228 plasmid pSE-12228-01, complete sequence NC_005008.1 32470588
Staphylococcus haemolyticus JCSC1435 chromosome, complete genome NC_007168.1 70725001
Staphylococcus haemolyticus JCSC1435 plasmid pSHaeA, complete sequence NC_007169.1 68535043
Staphylococcus haemolyticus JCSC1435 plasmid pSHaeB, complete sequence NC_007170.1 68535047
Staphylococcus haemolyticus JCSC1435 plasmid pSHaeC, complete sequence NC_007171.1 68535050
Staphylococcus lugdunensis HKU09-01 chromosome, complete genome NC_013893.1 289549371
Staphylococcus pseudintermedius HKU10-03 chromosome, complete genome NC_014925.1 319891290
Staphylococcus saprophyticus subsp. saprophyticus ATCC 15305, complete genome NC_007350.1 73661309
Staphylococcus saprophyticus subsp. saprophyticus ATCC 15305 plasmid pSSP1, complete sequence NC_007351.1 73663756
Staphylococcus saprophyticus subsp. saprophyticus ATCC 15305 plasmid pSSP2, complete sequence NC_007352.1 73663802
Staphylothermus hellenicus DSM 12710 chromosome, complete genome NC_014205.1 297526028
Staphylothermus marinus F1 chromosome, complete genome NC_009033.1 126464913
Starkeya novella DSM 506 chromosome, complete genome NC_014217.1 298290017
Stenotrophomonas maltophilia JV3 chromosome, complete genome NC_015947.1 344205421
Streptobacillus moniliformis DSM 12112 chromosome, complete genome NC_013515.1 269122800
Streptobacillus moniliformis DSM 12112 plasmid pSMON01, complete sequence NC_013516.1 268687599
Streptococcus agalactiae 2603V/R chromosome, complete genome NC_004116.1 22536185
Streptococcus dysgalactiae subsp. equisimilis GGS_124 chromosome chromosome 1, complete sequence NC_012891.1 251781468
Streptococcus equi subsp. equi 4047, complete genome NC_012471.1 225869487
Streptococcus gallolyticus subsp. gallolyticus ATCC BAA-2069, complete genome NC_015215.1 325977200
Streptococcus gallolyticus subsp. gallolyticus ATCC BAA-2069 plasmid pSGG1, complete sequence NC_015219.1 325926838
Streptococcus gordonii str. Challis substr. CH1 chromosome, complete genome NC_009785.1 157149651
Streptococcus mitis B6, complete genome NC_013853.1 289166909
Streptococcus mutans NN2025, complete genome NC_013928.1 290579526
Streptococcus oralis Uo5, complete genome NC_015291.1 331265438
Streptococcus parasanguinis ATCC 15912 chromosome, complete genome NC_015678.1 337281488
Streptococcus parauberis KCTC 11537 chromosome, complete genome NC_015558.1 333904249
Streptococcus pasteurianus ATCC 43144, complete genome NC_015600.1 336063372
Streptococcus pneumoniae 670-6B chromosome, complete genome NC_014498.1 307126151
Streptococcus pseudopneumoniae IS7493 chromosome, complete genome NC_015875.1 342162671
Streptococcus pseudopneumoniae IS7493 plasmid pDRPIS7493, complete sequence NC_015876.1 342164902
Streptococcus pyogenes M1 GAS chromosome, complete genome NC_002737.1 15674250
Streptococcus salivarius CCHSS3, complete genome NC_015760.1 340397867
Streptococcus sanguinis SK36 chromosome, complete genome NC_009009.1 125716887
Streptococcus suis 05ZYH33, complete genome NC_009442.1 146317663
Streptococcus thermophilus CNRZ1066 chromosome, complete genome NC_006449.1 55821993
Streptococcus uberis 0140J chromosome, complete genome NC_012004.1 222152201
Streptomyces avermitilis MA-4680, complete genome NC_003155.4 162960844
Streptomyces avermitilis MA-4680 plasmid SAP1, complete sequence NC_004719.1 29826443
Streptomyces cattleya NRRL 8057, complete genome NC_016111.1 357397620
Streptomyces cattleya NRRL 8057 plasmid pSCAT, complete sequence NC_016113.1 357407371
Streptomyces coelicolor A3(2) chromosome, complete genome NC_003888.3 32141095
Streptomyces coelicolor A3(2) plasmid SCP1, complete sequence NC_003903.1 21233999
Streptomyces coelicolor A3(2) plasmid SCP2, complete sequence NC_003904.1 21233964
Streptomyces flavogriseus ATCC 33331 plasmid pSFLA01, complete sequence NC_016110.1 357409092
Streptomyces flavogriseus ATCC 33331 chromosome, complete genome NC_016114.1 357409266
Streptomyces flavogriseus ATCC 33331 plasmid pSFLA02, complete sequence NC_016115.1 357415565
Streptomyces griseus subsp. griseus NBRC 13350 chromosome, complete genome NC_010572.1 182433793
Streptomyces scabiei 87.22 chromosome, complete genome NC_013929.1 290954631
Streptomyces sp. SirexAA-E chromosome, complete genome NC_015953.1 344997652
Streptomyces violaceusniger Tu 4113 plasmid pSTRVI01, complete sequence NC_015951.1 345007457
Streptomyces violaceusniger Tu 4113 plasmid pSTRVI02, complete sequence NC_015952.1 345007715
Streptomyces violaceusniger Tu 4113 chromosome, complete genome NC_015957.1 345007964
Streptosporangium roseum DSM 43021 chromosome, complete genome NC_013595.1 271961609
Streptosporangium roseum DSM 43021 plasmid pSROS01, complete sequence NC_013596.1 271972120
Candidatus Sulcia muelleri CARI chromosome, complete genome NC_014499.1 307128504
Sulfobacillus acidophilus TPY chromosome, complete genome NC_015757.1 339626328
Sulfolobus acidocaldarius DSM 639 chromosome, complete genome NC_007181.1 70605853
Sulfolobus islandicus L.D.8.5 chromosome, complete genome NC_013769.1 284996407
Sulfolobus islandicus L.D.8.5 plasmid pLD8501, complete sequence NC_013770.1 284807103
Sulfolobus solfataricus P2 chromosome, complete genome NC_002754.1 15896971
Sulfolobus tokodaii str. 7 chromosome, complete genome NC_003106.2 24473558
Sulfuricurvum kujiense DSM 16994 plasmid pSULKU01, complete sequence NC_014754.1 313669332
Sulfuricurvum kujiense DSM 16994 plasmid pSULKU02, complete sequence NC_014755.1 313669445
Sulfuricurvum kujiense DSM 16994 plasmid pSULKU03, complete sequence NC_014756.1 313669532
Sulfuricurvum kujiense DSM 16994 chromosome, complete genome NC_014762.1 313681130
Sulfuricurvum kujiense DSM 16994 plasmid pSULKU04, complete sequence NC_014763.1 313569999
Sulfurihydrogenibium azorense Az-Fu1 chromosome, complete genome NC_012438.1 225847840
Sulfurihydrogenibium sp. YO3AOP1 chromosome, complete genome NC_010730.1 188995955
Sulfurimonas autotrophica DSM 16294 chromosome, complete genome NC_014506.1 307719921
Sulfurimonas denitrificans DSM 1251 chromosome, complete genome NC_007575.1 78776201
Sulfurospirillum deleyianum DSM 6946 chromosome, complete genome NC_013512.1 268678642
Sulfurovum sp. NBC37-1 chromosome, complete genome NC_009663.1 152991597
Symbiobacterium thermophilum IAM 14863 chromosome, complete genome NC_006177.1 51891138
Synechococcus sp. CC9311, complete genome NC_008319.1 113952711
Synechococcus sp. CC9605, complete genome NC_007516.1 78211558
Synechococcus sp. CC9902 chromosome, complete genome NC_007513.1 78183584
Synechococcus elongatus PCC 6301 chromosome, complete genome NC_006576.1 56750010
Synechococcus sp. JA-2-3B'a(2-13) chromosome, complete genome NC_007776.1 86607503
Synechococcus sp. PCC 7002 plasmid pAQ7, complete sequence NC_010474.1 170076470
Synechococcus sp. PCC 7002 chromosome, complete genome NC_010475.1 170076636
Synechococcus sp. PCC 7002 plasmid pAQ1, complete sequence NC_010476.1 170079460
Synechococcus sp. PCC 7002 plasmid pAQ3, complete sequence NC_010477.1 170079464
Synechococcus sp. PCC 7002 plasmid pAQ4, complete sequence NC_010478.1 170079482
Synechococcus sp. PCC 7002 plasmid pAQ5, complete sequence NC_010479.1 170079513
Synechococcus sp. PCC 7002 plasmid pAQ6, complete sequence NC_010480.1 170079553
Synechococcus sp. RCC307 chromosome, complete genome NC_009482.1 148241099
Synechococcus sp. WH 7803 chromosome, complete genome NC_009481.1 148238336
Synechocystis sp. PCC 6803 chromosome, complete genome NC_000911.1 16329170
Synechocystis sp. PCC 6803 plasmid pSYSM, complete sequence NC_005229.1 38505535
Synechocystis sp. PCC 6803 plasmid pSYSA, complete sequence NC_005230.1 38505668
Synechocystis sp. PCC 6803 plasmid pSYSG, complete sequence NC_005231.1 38505775
Synechocystis sp. PCC 6803 plasmid pSYSX, complete sequence NC_005232.1 38505825
Syntrophobacter fumaroxidans MPOB chromosome, complete genome NC_008554.1 116747452
Syntrophobotulus glycolicus DSM 8271 chromosome, complete genome NC_015172.1 325288201
Syntrophomonas wolfei subsp. wolfei str. Goettingen chromosome, complete genome NC_008346.1 114565576
Syntrophothermus lipocalidus DSM 12680 chromosome, complete genome NC_014220.1 297616214
Syntrophus aciditrophicus SB chromosome, complete genome NC_007759.1 85857845
Taylorella asinigenitalis MCE3 chromosome, complete genome NC_016043.1 348589352
Taylorella equigenitalis MCE9 chromosome, complete genome NC_014914.1 319778189
Tepidanaerobacter sp. Re1 chromosome, complete genome NC_015519.1 332798023
Teredinibacter turnerae T7901 chromosome, complete genome NC_012997.1 254784273
Terriglobus saanensis SP1PR4 chromosome, complete genome NC_014963.1 320105246
Tetragenococcus halophilus NBRC 12172, complete genome NC_016052.1 352516173
Thauera sp. MZ1T chromosome, complete genome NC_011662.2 237653092
Thauera sp. MZ1T plasmid pTha01, complete sequence NC_011667.1 217980115
Thermaerobacter marianensis DSM 12885 chromosome, complete genome NC_014831.1 317120849
Thermanaerovibrio acidaminovorans DSM 6589 chromosome, complete genome NC_013522.1 269791619
Thermincola potens JR chromosome, complete genome NC_014152.1 296131550
Thermoanaerobacter brockii subsp. finnii Ako-1 chromosome, complete genome NC_014964.1 320114857
Thermoanaerobacter italicus Ab9 chromosome, complete genome NC_013921.1 289577265
Thermoanaerobacterium thermosaccharolyticum DSM 571 chromosome, complete genome NC_014410.1 304315537
Thermoanaerobacterium xylanolyticum LX-11 chromosome, complete genome NC_015555.1 333895862
Thermoanaerobacter mathranii subsp. mathranii str. A3 chromosome, complete genome NC_014209.1 297543498
Thermoanaerobacter pseudethanolicus ATCC 33223 chromosome, complete genome NC_010321.1 167036431
Thermoanaerobacter tengcongensis MB4, complete genome NC_003869.1 20806542
Thermoanaerobacter wiegelii Rt8.B1 chromosome, complete genome NC_015958.1 345016447
Thermoanaerobacter sp. X513 chromosome, complete genome NC_014538.1 307723218
Thermoanaerobacter sp. X514 chromosome, complete genome NC_010320.1 167038675
Thermobaculum terrenum ATCC BAA-798 chromosome chromosome 1, complete sequence NC_013525.1 269925123
Thermobaculum terrenum ATCC BAA-798 chromosome chromosome 2, complete sequence NC_013526.1 269838913
Thermobifida fusca YX chromosome, complete genome NC_007333.1 72160406
Thermobispora bispora DSM 43833 chromosome, complete genome NC_014165.1 296267998
Thermococcus sp. 4557 chromosome, complete genome NC_015865.1 341581088
Thermococcus sp. AM4 chromosome, complete genome NC_016051.1 350525682
Thermococcus barophilus MP chromosome, complete genome NC_014804.1 315229765
Thermococcus barophilus MP plasmid pTBMP1, complete sequence NC_015471.1 331746790
Thermococcus gammatolerans EJ3 chromosome, complete genome NC_012804.1 240102057
Thermococcus kodakarensis KOD1 chromosome, complete genome NC_006624.1 57639935
Thermococcus onnurineus NA1 chromosome, complete genome NC_011529.1 212223144
Thermococcus sibiricus MM 739, complete genome NC_012883.1 242397997
Thermocrinis albus DSM 14484 chromosome, complete genome NC_013894.1 289547777
Thermodesulfatator indicus DSM 15286 chromosome, complete genome NC_015681.1 337285377
Thermodesulfobacterium sp. OPB45 chromosome, complete genome NC_015682.1 337287573
Thermodesulfobium narugense DSM 14796 chromosome, complete genome NC_015499.1 332294861
Thermodesulfovibrio yellowstonii DSM 11347, complete genome NC_011296.1 206889172
Thermofilum pendens Hrk 5 plasmid pTPEN01, complete sequence NC_008696.1 119709757
Thermofilum pendens Hrk 5 chromosome, complete genome NC_008698.1 119718918
Thermomicrobium roseum DSM 5159 chromosome, complete genome NC_011959.1 221632037
Thermomicrobium roseum DSM 5159 plasmid unnamed, complete sequence NC_011961.1 221635406
Thermomonospora curvata DSM 43183 chromosome, complete genome NC_013510.1 269124277
Thermoplasma acidophilum DSM 1728 chromosome, complete genome NC_002578.1 16081186
Thermoplasma volcanium GSS1 chromosome, complete genome NC_002689.2 13540831
Thermoproteus neutrophilus V24Sta chromosome, complete genome NC_010525.1 171184485
Thermoproteus tenax Kra 1, complete genome NC_016070.1 352681234
Thermoproteus uzoniensis 768-20 chromosome, complete genome NC_015315.1 327309922
Thermosediminibacter oceani DSM 16646 chromosome, complete genome NC_014377.1 302388599
Thermosipho africanus TCF52B, complete genome NC_011653.1 217076133
Thermosipho melanesiensis BI429 chromosome, complete genome NC_009616.1 150019913
Thermosphaera aggregans DSM 11486 chromosome, complete genome NC_014160.1 296241748
Thermosynechococcus elongatus BP-1 chromosome, complete genome NC_004113.1 22297544
Thermotoga lettingae TMO chromosome, complete genome NC_009828.1 157362870
Thermotoga maritima MSB8 chromosome, complete genome NC_000853.1 15642775
Thermotoga naphthophila RKU-10, complete genome NC_013642.1 281411444
[truncated: 118 more rows]

## Sheet: TableS3
Table S3. Comparative table of genomic assembly metrics among bees - Genome length (Mb), total number of contigs bigger than 200 bp, N50, GC content, number of ambiguous/missing bases per 100 kbp, whether the assemly is in chromosome (chr) or contig (con) level,
predicted proteins annotated, and number of chromosomes if assembly is in chromosome level. The last five columns refer to the BUSCO output for the genome fasta files.
Species	Genome Length (Mb)	Contigs_Scaffolds(>200bp)	N50	GC	N's per 100 kbp	Chr_or_Con	Annotated_Proteins	Number_Chr	Complete	Complete_single_copy	Complete_duplicated	Fragmented	Missing
Tetrapedia_diversipes	332	2526	395597	38.26	497.59	Con	15028	-	95	93.3	1.1	1	4
Agapostemon_virescens	470	52668	17608045	38.75	8656.5	Con	13487	-	86.9	86.6	0.3	4.6	8.5
Andrena_dorsata	277	158	88484888	42.99	1.8	Chr	10916	3	96.8	96.4	0.4	0.6	2.6
Andrena_haemorrhoa	330	403	41012438	44.01	2.09	Chr	10908	7	96.7	96.5	0.2	0.8	2.5
Andrena_hattorfiana	428	121	82344430	44.11	8.87	Chr	-	7	96.3	96.1	0.2	0.8	2.9
Andrena_minutula	380	359	50233583	40.36	12.91	Chr	-	7	96.1	95.8	0.3	0.7	3.2
Anthidium_xuezhongi	189	23	12529609	38.58	7.67	Chr	-	16	96.7	96.6	0.1	0.5	2.8
Apis_cerana	228	2431	1421626	33.28	9792.29	Con	10719	-	93.5	93.1	0.4	2.6	3.9
Apis_dorsata	230	4040	732052	31.92	4852.66	Con	10049	-	96.1	96	0.1	1	2.9
Apis_florea	229	6984	2863240	33.73	7715.58	Con	10417	-	94.8	94.7	0.1	2.3	2.9
Apis_laboriosa	226	4377	3339770	32.21	192.46	Con	9783	-	97.8	97.7	0.1	0.4	1.8
Apis_mellifera(Amel_HAv3.1)_representative	225	177	13619445	32.53	583.18	Chr	9934	16	97.8	97.7	0.1	0.3	1.9
Augochlora_pura	304	9002	26696440	40.97	173.05	Con	11660	-	95.7	95.3	0.4	1.1	3.2
Augochlorella_aurata	350	21508	13236083	40.35	14059	Con	12511	-	93.3	92.4	0.9	2.2	4.5
Bombus bifarius (pyrobombus)	266	1249	2202782	37.96	0.04	Con	11148	-	97.4	97.1	0.3	0.5	2.1
Bombus_affinis	365	858	12331690	37.37	1.65	Chr	-		97.5	97.2	0.3	0.6	1.9
Bombus_balteatus (Alpinobombus)	250	336	8601724	37.64	0	Chr	-	18	97.6	97.3	0.3	0.5	1.9
Bombus_breviceps (Alpigenobombus)	246	4724	4053881	37.73	184.83	Chr	16904	18	97.4	97.1	0.3	0.5	2.1
Bombus_campestris (Psithyrus)	275	92	12249729	37.39	4.21	Chr	13080	25	97.7	97.4	0.3	0.4	1.9
Bombus_confusus (bombias)	239	4639	3260211	38.83	286.09	Con	14027	-	97.4	97.2	0.2	0.8	1.8
Bombus_consobrinus (megabombus)	249	7194	4771016	37.76	259.6	Con	15570	-	97.4	97.3	0.1	0.5	2.1
Bombus_cullumanus (Cullumanobombus)	246	5481	4580616	38.02	217.1	Con	16299	-	97.4	97.2	0.2	0.5	2.1
Bombus_difficillimus (Subterraneobombus)	246	4479	2071526	38	404.71	Con	14303	-	96.9	96.8	0.1	0.9	2.2
Bombus_haemorrhoidalis (Orientalibombus)	239	3492	4743254	37.69	131.55	Chr	15689	18	97.6	97.4	0.2	0.5	1.9
Bombus_hortorum (megabombus)	296	43	17016242	37.96	2.8	Chr	13123	18	97.6	97.4	0.2	0.5	1.9
Bombus_huntii	317	225	17546577	37.2	1.2	Chr	11088	18	97.6	97.4	0.2	0.5	1.9
Bombus_hypnorum (pyrobombus)	297	53	24264022	37.54	3.37	Chr	13622	12	97.6	97.4	0.2	0.5	1.9
Bombus_ignitus (bombus)	241	3134	3022841	37.55	353.77	Chr	16181	18	95.9	95.8	0.1	1.3	2.8
Bombus_impatiens (pyrobombus)	246	5460	1399493	37.76	1973.56	Con	10632	-	97.3	97.2	0.1	0.6	2.1
Bombus_opulentus (thoracobombus)	242	4398	2423045	37.39	195.55	Con	16181	-	97.1	96.9	0.2	0.7	2.2
Bombus_pascuorum (thoracobombus)	307	82	17556731	36	3.42	Chr	12999	17	97.8	97.5	0.3	0.4	1.8
Bombus_picipes (pyrobombus)	253	7282	5875415	37.92	349.28	Con	16920	-	96.5	96.3	0.2	0.9	2.6
Bombus_polaris (Alpinobombus)	245	5848	2253597	37.64	318.49	Con	15575	-	95	94.7	0.3	1.8	3.2
Bombus_pratorum (pyrobombus)	285	51	16494161	37.76	4.75	Chr	13746	18	97.7	97.4	0.3	0.4	1.9
Bombus_pyrosoma (Melanobombus)	254	4727	15222711	37.44	1191.56	Chr	-	18	97.7	97.5	0.2	0.4	1.9
Bombus_sibiricus (Sibiricobombus)	262	14185	3138169	37.16	337.95	Con	16628	-	97.4	97.1	0.3	0.5	2.1
Bombus_skorikovi (Psithyrus)	242	3042	4338594	37.62	380.67	Con	16308	-	97.2	96.7	0.5	0.7	2.1
Bombus_soroeensis (kallobombus)	243	5476	2119699	37.56	241.34	Con	14545	-	95.1	95	0.1	1.4	3.5
Bombus_superbus (Mendacibombus)	230	1458	6899074	39.43	166.38	Con	15261	-	97.5	97.4	0.1	0.6	1.9
Bombus_sylvestris (Psithyrus)	302	139	12445291	36.39	3.35	Chr	13025	24	97.5	97.2	0.3	0.5	2
Bombus_sylvicola (pyrobombus)	252	592	3020754	38.23	0	Con	-	-	97	96.8	0.2	0.4	2.6
Bombus_terrestris (bombus)	392	249	14593050	38.7	3.52	Chr	10310	18	97.5	97.2	0.3	0.6	1.9
Bombus_turneri (Psithyrus)	242	3012	4336400	37.48	309.9	Con	16970	25	97.5	97.1	0.4	0.5	2
Bombus_vancouverensis_nearctictus (pyrobombus)	282	1116	3064919	38.02	0.07	Con	11338	-	97.6	97.2	0.4	0.5	1.9
Bombus_vosnesenskii (pyrobombus)	275	1429	2833310	37.93	0.39	Con	11184	-	97.3	97.1	0.2	0.5	2.2
Bombus_waltoni (Mendacibombus)	231	2240	4657886	39.4	145.66	Con	15460	-	97.5	97.4	0.1	0.6	1.9
Ceratina_australensis	219	20498	145751	42.13	21230.5	Con	22745	-	91.7	87.1	4.6	2.7	5.6
Ceratina_calcarata	200	50722	629689	41.07	8054.3	Con	20693	-	95	93.9	1.1	1.5	3.5
Ceratina_japonica	279	16202	50778	41.43	19465.4	Con	10070	-	90.1	80	10.1	2.9	7
Colletes_gigas	273	326	8108830	39.69	0.27	Con	10168	-	96.9	96.1	0.8	0.7	2.4
Ctenoplectra_terminalis	410	26318	52430	36.41	16254	Con	-	-	94.4	88.3	6.1	2.4	3.2
Dufourea_novaeangliae	279	4178	2549405	39.49	798.07	Con	12233	-	96.6	96.4	0.2	0.8	2.6
Eufriesea_mexicana	596	187611	351926	40.92	4234.75	Con	10297	-	96.7	96	0.7	0.7	2.6
Euglossa_dilemma	588	22698	143590	39.94	27811	Con	15904	-	91.8	90.2	1.6	4.2	4
Exoneura_robusta	460	9847	447322	34.83	27903.5	Con	14325	-	95.8	93.8	2	1.6	2.6
Exoneurella_tridentata	427	8934	94217	34.84	1239.87	Con	17431	-	95.6	50.9	44.7	1.2	3.2
Frieseomelitta_varia	275	2173	467007	36.71	695.35	Con	10618	-	96.5	96.4	0.1	1.2	2.3
Habropoda_laboriosa	296	27566	1784116	39.28	3589.17	Con	10069	-	96.5	96.3	0.2	1	2.5
Halictus_ligatus	311	12156	16590429	41.65	200.81	Con	11669	-	94.1	93.7	0.4	1.9	4
Halictus_quadricinctus	290	20002	13249058	41.38	488	Con	11969	-	92.5	92.3	0.2	2.9	4.6
Halictus_rubicundus	327	9560	17162222	41.73	9354.4	Con	11987	-	93.6	93.2	0.4	2.1	4.3
Halictus(Seladonia)_tumulorum	404	152	18583095	40.69	0.82	Chr	19308	17	96.4	94.9	1.5	1	2.6
Heterotrigona_itama	262	13733	49824	37.31	1866.09	Con	-	-	93.4	93.2	0.2	3.2	3.4
Holcopasites_calliopsidis	179	2038	4790652	42.54	0	Con	-	-	97.3	97.2	0.1	0.6	2.1
Lasioglossum_albipes	289	15541	14869788	41.48	360.1	Con	11939	-	92.4	91.7	0.7	2.8	4.8
Lasioglossum_baleicum	303	7244	1904936	41.03	1147.66	Con	-	-	94.7	93.6	1.1	1.9	3.4
Lasioglossum_calceatum	283	12087	14689314	41.5	188.46	Con	11970	-	93.2	92.8	0.4	2.4	4.4
Lasioglossum_figueresi	318	15001	17020604	40.44	373.7	Con	12526	-	93.7	93.2	0.5	2	4.3
Lasioglossum_lativentre	478	1144	27713800	37.77	27.43	Chr	-	14	96.2	95.7	0.5	1	2.8
Lasioglossum_leucozonium	283	5859	13877945	42.27	104.02	Con	11386	-	95.3	95	0.3	1.6	3.1
Lasioglossum_malachurum	267	4183	28945805	41.68	139.8	Con	11802	-	92.8	92.4	0.4	2.3	4.9
Lasioglossum_marginatum	302	12547	7692625	40.6	168.2	Con	12321	-	93.4	93	0.4	2.4	4.2
Lasioglossum_morio	547	1108	17693651	40.28	2.32	Chr	11460	12	95.7	94.4	1.3	1.5	2.8
Lasioglossum_oenotherae	281	4643	13884473	40.9	125.86	Con	11827	-	94	93.5	0.5	2.2	3.8
Lasioglossum_pauxillum	365	22819	31106527	39.92	381.58	Con	14982	-	91.7	91.1	0.6	3.5	4.8
Lasioglossum_vierecki	286	13679	24830099	40.09	224.81	Con	-	-	92.9	92.4	0.5	2.3	4.8
Lasioglossum_zephyrus	275	14356	14651701	40.5	202.78	Con	12589	-	93	92.6	0.4	2.6	4.4
Macropis_europaea	546	2274	22679440	38.39	27.19	Chr	9529	11	97.4	97.2	0.2	0.5	2.1
Megachile_rotundata	272	6266	1699680	36.56	2473.49	Con	10788	-	97.2	97	0.2	0.6	2.2
Megalopta_genalis	416	14181	3673034	40.28	6265.23	Con	12865	-	96.2	95.3	0.9	1	2.8
Melipona_quadrifasciata	256	2866	1864352	38.88	2142.48	Con	14257	-	96.5	96.4	0.1	1.2	2.3
Nomada_fabriciana	233	194	18567632	41.54	4.68	Chr	-	12	97.5	97.3	0.2	0.4	2.1
Nomia_melanderi	298	2965	19732370	39.72	6143.08	Con	11060	-	95.9	95.8	0.1	0.9	3.2
Osmia_bicornis_bicornis	222	441	10976010	39.59	19.38	Chr	11362	16	97.1	97	0.1	0.5	2.4
Osmia_lignaria	177	147	5475884	38.96	0	Con	10556	-	97.2	96.9	0.3	0.5	2.3
Peponapis_pruinosa	409	697	20638175	37.17	2.56	NA	10259	NA	97.2	96.6	0.6	0.7	2.1
Sphecodes_monilicornis	496	573	27521247	38.47	13.96	Chr	10796	19	96.2	95.4	0.8	0.9	2.9
Stelis_phaeoptera	301	183	14114627	40.77	1.39	Chr	-	17	97.2	97.1	0.1	0.5	2.3
Tetragonula_carbonaria	298	232	16684329	37.01	259.35	Con	24147	-	97.6	97.4	0.2	0.3	2.1
Tetragonula_clypearis	294	77144	14852	38.02	0	Con	-	-	85.8	85.6	0.2	7.4	6.8
Tetragonula_davenporti	284	47286	18510	37.29	0	Con	-	-	87.9	87.7	0.2	6.2	5.9
Tetragonula_hockingsi	307	112753	10501	37.73	0	Con	-	-	85.4	85.2	0.2	7.2	7.4
Tetragonula_mellipes	337	133257	16398	37.76	0	Con	-	-	88.9	88.6	0.3	5.5	5.6

## Sheet: TableS4-FigureS1
Table S4.1 Percentage of all repetitive elements of the ten bee species from Kapheim et al. 2015 and T. diversipes.
Species	%Total repetitive elements in the genome	Sociality
Melipona quadrifasciata	18.21	complex social
Apis florea	13.1	complex social
Apis mellifera	12.42	complex social
Bombus terrestris	14.01	obligate basic eusocial
Bombus impatiens	16.23	obligate basic eusocial
Lasioglossum albipes	34.18	facultative basic eusocial
Eufriesea mexicana	49	communal
Megachile rotundata	43.23	solitary
Dufourea novaeangliae	36.97	solitary
Habropoda laboriosa	26.41	solitary
Tetrapedia diversipes	38.68	solitary
Table S4.2 Class/ families of repetitive elements whose frequency of occurrence around gene areas (10kb window) significantly diverge from their occurrence in the entire genome. Test type greater or less means there are more or less, respectively, elements of this class/ family than expected based on their frequency in the genome (Fisher's Exact Test p<0.01).
class/family	test	p-value	around genes	genome	TE order	TE class
LINE/CR1	less	0.005037	148	5163	LINE	class I
LINE/I	greater	0.0003909	322	6465	LINE	class I
LINE/R1	greater	2.2e-16	571	6229	LINE	class I
LINE/R2	greater	2.2e-16	210	1347	LINE	class I
LINE/RTE	greater	4.58e-05	17	125	LINE	class I
LTR/Copia	less	2.2e-16	511	8025	LTR	class I
LTR/Gypsy	greater	2.2e-16	751	11811	LTR	class I		Figure S1: Position of repetitive elements identified within a 5 Kb window before or after gene locations.
LTR/Pao	greater	9.029e-12	259	3721	LTR	class I
DNA/Maverick	greater	2.2e-16	109	669	Maverick	class II
RC/Helitron	less	0.0007591	1228	33042	Helitron	class II
DNA/hAT-Ac	less	0.003042	46	1678	TIR	class II
DNA/TcMar-Mariner	less	0.009745	5165	131206	TIR	class II
DNA/TcMar-Tc1	greater	0.0003862	2233	50732	TIR	class II
DNA/TcMar-Tc4	greater	0.07769	46	593	TIR	class II
DNA/TcMar-Tigger	greater	0.003182	144	2763	TIR	class II
rRNA	greater	2.2e-16	331	2436	-	non-interspersed
Simple_repeat	less	0.002317	3144	81324	-	non-interspersed
unknown	less	1.871e-08	13671	358792		unknown

## Sheet: TableS5-FigureS2
Table S5 - BLASTN of the complete mtGenome of Tetrapedia diversipes (Françoso et al. 2020) against the complete genome of T. diversipes obtained in this work.
Scaffold - ID from T. diversipes genomes with NUMTs; Sequence length - length of NUMT in bp; % Pairwise identity - percentage of similarity within the region covered;
Hit start and end - start and end position of mitochondrial DNA that matches with the NUMTs in the genome; Query start and end - start and end position of NUMTs in the T. diversipes genome,
Query coverage - % percentage of coverage between the genome and mitochondrial regions; % GC - GC content of NUMTs;
Scaffold	Sequence Length (bp)	% Pairwise Identity	Hit end	Hit start	Query end	Query start	Query coverage	% GC
jcf7180003493867	300	0.813	5400	5102	82718	82420	0.0007	0.181
jcf7180003494194	301	0.841	5893	6192	43465	43178	0.0062	0.173
jcf7180003494226	301	0.914	8998	9297	602089	601789	0.0005	0.19
jcf7180003494842	301	0.841	5893	6192	7304	7017	0.0111	0.173
jcf7180003495348	301	0.887	5973	6273	1643	1345	0.0013	0.14
jcf7180003494664	302	0.768	11955	11655	34344	34044	0.003	0.206
jcf7180003493540	304	0.908	12477	12780	177134	176831	0.0003	0.191
jcf7180003493869	311	0.889	2232	2541	186210	185900	0.0014	0.282
jcf7180003495458	313	0.805	5355	5058	534170	533884	0.0004	0.161
jcf7180003495570	318	0.767	2174	1864	507020	506717	0.0004	0.145
jcf7180003493844	320	0.853	1009	1327	15429	15111	0.0023	0.113
jcf7180003494089	320	0.797	6686	6997	60675	60363	0.0014	0.08
jcf7180003493397	321	0.838	10508	10189	7137	6822	0.0124	0.091
jcf7180003494619	321	0.935	9588	9268	22271	21951	0.012	0.14		Figure S2.	All possible 182 NUMTs identified throughout Tetrapedia diversipes genome aligned to the mitochondrial genome (mtGenome).
jcf7180003495209	321	0.935	9268	9588	19127	18807	0.0042	0.14			The superior bar represents the mtGenome with the gene annotations.
jcf7180003493041	324	0.858	6238	6549	13925	13602	0.008	0.138			Each gray bar in the middle represents the alignment of each NUMT.
jcf7180003495094	325	0.858	8331	8007	37270	36964	0.002	0.145
jcf7180003493445	326	0.963	10150	10475	72178	71853	0.0026	0.104
jcf7180003494211	326	0.963	10150	10475	113742	113417	0.0024	0.104
jcf7180003494217	334	0.751	4672	5003	52901	52573	0.0041	0.163
jcf7180003493875	335	0.788	11009	11342	74562	74228	0.0017	0.183
jcf7180003494174	337	0.869	4289	3956	69898	69562	0.0046	0.26
jcf7180003493743	338	0.902	4663	5000	7551	7214	0.0024	0.163
jcf7180003495527	339	0.764	2860	3193	498987	498656	0.0006	0.246
jcf7180003493502	341	0.786	811	1151	60222	59912	0.0043	0.094
jcf7180003494010	343	0.79	7249	7588	51464	51128	0.0027	0.124
jcf7180003495296	343	0.764	1262	927	86030	85690	0.0031	0.113
jcf7180003495533	345	0.806	13016	12691	113158	112814	0.0009	0.184
jcf7180003493443	348	0.799	11697	11356	689620	689276	0.0005	0.225
jcf7180003494462	350	0.82	8931	9280	70155	69816	0.004	0.183
jcf7180003493256	351	0.903	4997	5344	5565	5215	0.0166	0.178
jcf7180003495513	355	0.777	4824	4504	781793	781442	0.0004	0.143
jcf7180003494342	360	0.793	12797	13150	30220	29865	0.0047	0.15
jcf7180003493496	366	0.94	2997	3362	108219	107854	0.0006	0.232
jcf7180003495411	368	0.859	11461	11817	591669	591308	0.0004	0.227
jcf7180003495308	370	0.765	13037	12669	6943	6581	0.0009	0.184
jcf7180003495282	373	0.764	3272	3644	90749	90381	0.0011	0.212
jcf7180003495363	373	0.909	5186	4814	11359	10990	0.0038	0.188
jcf7180003493784	376	0.838	927	557	71094	70739	0.0045	0.132
jcf7180003494436	377	0.82	5825	6172	20569	20193	0.0091	0.178
jcf7180003495536	379	0.784	2585	2957	191184	190812	0.0016	0.279
jcf7180003495499	382	0.859	2553	2932	1387449	1387068	0.0002	0.253
jcf7180003493849	386	0.887	12824	13205	16656	16272	0.002	0.141
jcf7180003495366	387	0.798	535	164	147153	146770	0.0023	0.121
jcf7180003494044	390	0.782	342	700	545185	544810	0.0006	0.12
jcf7180003493828	391	0.821	13518	13893	400466	400081	0.0008	0.197
jcf7180003495553	393	0.814	12213	11824	3550	3159	0.0012	0.149
jcf7180003494549	394	0.848	11506	11113	4632	4239	0.0153	0.208
jcf7180003494559	394	0.848	11113	11506	71752	71359	0.0054	0.208
jcf7180003494934	395	0.768	13229	12847	70846	70468	0.0034	0.138
jcf7180003493847	398	0.796	14226	13846	22212	21831	0.0153	0.066
jcf7180003495601	398	0.796	13846	14226	8147	7766	0.0283	0.066
jcf7180003494550	402	0.913	4572	4970	30452	30051	0.0039	0.148
jcf7180003495092	405	0.756	10080	10475	114281	113881	0.0013	0.139
jcf7180003495410	406	0.764	9229	9629	380833	380433	0.001	0.147
jcf7180003494917	407	0.816	14174	13774	152831	152450	0.0017	0.09
jcf7180003495578	408	0.98	5718	6125	28867	28460	0.0031	0.186
jcf7180003494670	410	0.963	5308	4899	56391	55982	0.0064	0.188
jcf7180003493734	411	0.854	7383	7789	439318	438908	0.0007	0.184
jcf7180003493968	421	0.847	2100	2519	44573	44153	0.0015	0.258
jcf7180003492780	423	0.844	5705	6121	648309	647891	0.0006	0.187
jcf7180003494598	424	0.778	7450	7871	48647	48245	0.0033	0.19
jcf7180003494563	425	0.838	2456	2878	21910	21503	0.0115	0.255
jcf7180003495573	431	0.868	7558	7988	781075	780645	0.0004	0.248
jcf7180003495531	435	0.846	4551	4144	754	322	0.0051	0.194
jcf7180003493990	438	0.776	5647	6079	773905	773474	0.0005	0.203
jcf7180003495343	445	0.764	5962	6389	8144	7710	0.0019	0.161
jcf7180003494286	447	0.772	3290	2844	561083	560648	0.0005	0.248
jcf7180003493996	450	0.804	14266	14706	263021	262586	0.0015	0.138
jcf7180003495417	450	0.76	2019	1571	31900	31512	0.0008	0.089
jcf7180003494199	452	0.779	2456	2892	9944	9496	0.0049	0.254
jcf7180003495335	457	0.856	3186	2733	84939	84483	0.0051	0.249
jcf7180003492799	460	0.78	2945	2488	10975	10543	0.0094	0.255
jcf7180003494266	464	0.784	10433	9976	20909	20454	0.0149	0.124
jcf7180003494234	467	0.82	10048	10508	1032	572	0.011	0.132
jcf7180003495303	470	0.966	6330	5861	28231	27762	0.0079	0.177
jcf7180003493736	472	0.822	10048	10513	9346	8881	0.0071	0.131
jcf7180003495459	472	0.82	10513	10048	527608	527143	0.0009	0.131
jcf7180003495518	472	0.818	10513	10048	31328	30863	0.0095	0.131
jcf7180003494591	476	0.809	10048	10508	8526	8057	0.0224	0.132
jcf7180003494533	478	0.964	3538	4015	77244	76767	0.0043	0.182
jcf7180003493834	479	0.777	4024	3546	28652	28180	0.0018	0.182
jcf7180003493688	481	0.807	10048	10513	42870	42396	0.0083	0.131
jcf7180003493699	481	0.807	10048	10513	6833	6359	0.0112	0.131
jcf7180003494084	481	0.807	10513	10048	64111	63637	0.0067	0.131
jcf7180003495099	482	0.855	7417	7898	40066	39602	0.0103	0.193
jcf7180003494225	483	0.754	14544	14080	63010	62537	0.0051	0.103
jcf7180003495442	484	0.863	1946	2428	82431	81957	0.0045	0.21
jcf7180003495399	487	0.899	6025	5540	527829	527350	0.0004	0.179
jcf7180003493778	489	0.814	13304	13788	129323	128838	0.0022	0.214
jcf7180003492657	490	0.867	7843	8329	13153	12664	0.0366	0.197
jcf7180003493481	498	0.765	10000	9507	47093	46602	0.0045	0.107
jcf7180003493810	500	0.832	10046	10536	15692	15195	0.016	0.126
jcf7180003494568	515	0.906	2795	2281	367269	366755	0.0012	0.27
jcf7180003493405	517	0.855	12850	12340	19571	19056	0.0105	0.164
jcf7180003495575	520	0.875	10215	10728	25723	25209	0.0058	0.095
jcf7180003494895	522	0.795	4738	5249	18109	17604	0.0262	0.17
jcf7180003495476	522	0.793	5249	4738	48011	47506	0.0086	0.17
jcf7180003495579	522	0.795	5249	4738	59905	59400	0.0028	0.17
jcf7180003494401	523	0.855	10600	10079	1819	1300	0.0118	0.125
jcf7180003495382	523	0.855	10600	10079	646590	646071	0.0008	0.125
jcf7180003493494	529	0.907	2737	3263	502840	502312	0.001	0.247
jcf7180003493673	539	0.931	13185	13721	235993	235455	0.0023	0.194
jcf7180003493464	546	0.782	14341	13798	202572	202093	0.0017	0.096
jcf7180003493876	555	0.895	13787	13238	124660	124106	0.0008	0.227
jcf7180003492848	577	0.809	10536	9976	10320	9756	0.0222	0.118
jcf7180003493696	577	0.809	10536	9976	85698	85134	0.0061	0.118
jcf7180003493726	577	0.809	9976	10536	2283	1719	0.005	0.118
jcf7180003493817	577	0.809	9976	10536	1045	481	0.0029	0.118
jcf7180003495552	577	0.809	10536	9976	125441	124877	0.0044	0.118
jcf7180003493690	578	0.808	10536	9976	17486	16921	0.0105	0.118
jcf7180003494106	580	0.784	3270	2691	29717	29146	0.0004	0.26
jcf7180003493744	593	0.895	2697	3287	14264	13677	0.0025	0.259
jcf7180003493987	593	0.895	2697	3287	47514	46927	0.0123	0.259
jcf7180003493907	594	0.777	2415	1832	59884	59329	0.0024	0.18
jcf7180003494629	603	0.813	13219	13816	6723	6158	0.0235	0.219
jcf7180003495229	606	0.813	2441	1838	17513	16957	0.0074	0.191
jcf7180003494354	622	0.801	11231	11836	91207	90598	0.006	0.219
jcf7180003494299	632	0.866	5596	4965	44183	43562	0.0078	0.166
jcf7180003495175	646	0.92	12424	13069	6561	5916	0.0137	0.183
jcf7180003495351	651	0.843	3142	3790	39808	39162	0.0071	0.208
jcf7180003494402	664	0.797	9243	8588	35878	35219	0.0157	0.152
jcf7180003495304	668	0.933	9298	8631	32355	31689	0.0011	0.169
jcf7180003494888	669	0.836	6057	5390	24789	24132	0.0048	0.174
jcf7180003493833	670	0.763	5498	6165	90015	89369	0.0026	0.186
jcf7180003494935	670	0.973	6965	7634	14471	13802	0.0158	0.118
jcf7180003495539	678	0.864	7572	8243	109320	108649	0.0055	0.213
jcf7180003494899	679	0.801	5799	6475	138925	138300	0.0037	0.157
jcf7180003495102	680	0.94	2611	1935	103649	102970	0.0049	0.219
jcf7180003495503	684	0.841	8355	7672	485975	485300	0.0013	0.199
jcf7180003494829	698	0.815	3662	4359	10153	9484	0.0209	0.201
jcf7180003493972	704	0.81	3658	4357	149932	149233	0.0042	0.2
jcf7180003494290	737	0.824	11145	11878	65270	64534	0.005	0.217
jcf7180003494385	745	0.858	12196	11453	43601	42870	0.0073	0.188
jcf7180003493921	758	0.85	11385	12131	45800	45048	0.0033	0.205
jcf7180003493751	827	0.859	12273	11447	219369	218555	0.003	0.179
jcf7180003493774	839	0.907	10244	11082	61021	60191	0.0135	0.1
jcf7180003493838	900	0.8	9873	8979	7495	6626	0.0136	0.146
jcf7180003494890	908	0.805	12241	13143	52856	51984	0.0163	0.171
jcf7180003495432	908	0.811	12241	13143	167597	166718	0.0049	0.171
jcf7180003493942	964	0.836	7631	6686	13785	12830	0.0281	0.109
jcf7180003493989	964	0.836	6686	7631	13256	12301	0.0079	0.109
jcf7180003493505	977	0.826	4650	5615	7198	6228	0.007	0.164
jcf7180003495519	1070	0.781	9816	10850	35022	33980	0.0091	0.105
jcf7180003493488	1111	0.891	5728	6823	132979	131885	0.0044	0.15
jcf7180003494091	1111	0.888	6823	5728	20053	18960	0.0243	0.15
jcf7180003493755	1141	0.84	7852	6739	6093	4961	0.0349	0.122
jcf7180003493729	1145	0.821	6739	7852	33769	32664	0.0175	0.122
jcf7180003492718	1152	0.874	10750	11899	15395	14247	0.055	0.185
jcf7180003494570	1152	0.874	10750	11899	33004	31856	0.0308	0.185
jcf7180003493693	1161	0.818	6719	7852	56887	55758	0.0199	0.123
jcf7180003493722	1181	0.772	9976	11150	60423	59288	0.0087	0.117
jcf7180003495561	1192	0.832	7852	6686	127976	126796	0.0009	0.123
jcf7180003493818	1193	0.837	7852	6686	74594	73413	0.0125	0.123
jcf7180003493819	1193	0.823	7852	6686	5571	4413	0.0639	0.123
jcf7180003494171	1193	0.837	7852	6686	8670	7489	0.0403	0.123
jcf7180003494983	1193	0.835	6686	7852	17623	16442	0.025	0.123
jcf7180003495091	1193	0.838	6686	7852	16843	15662	0.0242	0.123
jcf7180003495473	1193	0.834	7852	6686	450716	449535	0.0022	0.123
jcf7180003492621	1194	0.835	6686	7852	5161	3979	0.0325	0.123
jcf7180003493973	1198	0.819	6686	7852	31423	30268	0.026	0.123
jcf7180003493617	1209	0.901	12291	11084	334030	332841	0.0025	0.188
jcf7180003493600	1214	0.828	4829	3642	4282	3079	0.0603	0.175
jcf7180003493708	1215	0.769	9948	11150	25108	23942	0.034	0.116
jcf7180003494075	1215	0.771	11150	9948	35143	33977	0.0152	0.116
jcf7180003493616	1224	0.766	11150	9941	175104	173924	0.0021	0.116
jcf7180003493767	1229	0.814	4957	3761	9747	8524	0.0126	0.172
jcf7180003493939	1229	0.814	3761	4957	4461	3238	0.0519	0.172
jcf7180003495424	1327	0.898	11084	12409	238459	237152	0.005	0.188
jcf7180003493615	1346	0.903	11084	12428	518789	517463	0.001	0.186
jcf7180003493618	1346	0.903	12428	11084	427749	426423	0.0029	0.186
jcf7180003495509	1346	0.902	12428	11084	57077	55751	0.0107	0.186
jcf7180003493628	1347	0.898	12429	11084	45536	44210	0.028	0.186
jcf7180003494038	1395	0.834	4077	2688	13129	11759	0.0444	0.218
jcf7180003495267	1431	0.751	11771	13192	114362	112997	0.0073	0.167
jcf7180003495406	1637	0.836	5370	3761	34033	32402	0.0232	0.177
jcf7180003493741	1675	0.777	6844	8493	62734	61155	0.007	0.148
jcf7180003494887	1902	0.824	5634	3761	255135	253249	0.0063	0.169
jcf7180003493682	1909	0.827	3761	5634	73941	72048	0.0161	0.169
jcf7180003493809	1971	0.827	3761	1814	81819	79886	0.0206	0.222
jcf7180003494012	1985	0.848	6443	4469	210047	208100	0.0072	0.165
jcf7180003494133	2077	0.83	5974	3925	136915	134858	0.0041	0.18

## Sheet: TableS6
Table S6. Lateral gene transfers candidates (LGC) from procaryote origin. Aln_st and Aln_end refer to the 1000 bp region from the scaffold that screened for LGT. Prok_hit and Prok_hit_genus are the ID and organism that aligned to the genome.
ROI - is the region of interest in the scaffold that aligned with the prokaryote LGT. Columns M - V are bitscore values for the LGT matches agains different databases. Scaf_seq_region is the 1000 bp fragment sequence screened for LGTs.
Scaffold	scaffoldLength	Bactscaff	LGT confirmed	Comments	Aln_st	Aln_end	Prok_hit	Prok_hit_genus Prok_hit_specie	ROI	Length_LGT	Prok_eval	Prok_bitscore	Animal_bitscore	SumInsect	Hym_bitscore	Dip_bitscore	Col_bitscore	Lep_bitscore	Hemi_bitscore	Dpulex_bitscore	mito_bitscore	Scaf_seq_region
jcf7180003495080	199749	NO	Yes		106001	107000	gi|42519920|ref|NC_002978.6|	Wolbachia endosymbiont	106651-106787	136	58	233	0	0	0	0	0	0	0	0	0	AAAAATTAATTTCAATTTGAAATCTCTAATGTCATAATATCTGTACAGCAACATGAAACTTAAAGTATATTCCATAACATATACATCATCACGGATCCAAATCGTATTTTAATATAAAATTTAAGCAATTATTTTTAAAGGTCAACCAATATTATTGTTAACCATTAAGTAATACATTTTCAAACTCCCAGAAGCTTAATTGGGACCTGGTTTCACGAGTGCGAATACCTGATCAATAACTCTATCTTTAGCTGATCAGAAACTGAGTCCCTGATGGTATTTAATTCTTAAGTGGAATCAATAATTAAACTAATTTATTAAAAGAATCCCTCCACAGTTCCATTGAAGACACAAAAATAGTCGCGTTTCACCGCAGAAACAAGAAGCGTTTTTATTTGA…
jcf7180003495499	1696028	NO	Yes		460001	461000	gi|225629872|ref|NC_012416.1|	Wolbachia sp	460867-461000	133	39	168	0	0	0	0	0	0	0	0	0	CCGCGATCAAGCCGCATCACGGAAAATAGGAGAAATCTAGCGAAAGTAAACGTAACATCGGCGGCCCCTGTTGCAACCGAGCTGCGTAATAATGTAATATGTAATAATAAGAAGAGGATAATAACGAAGGTATATCGGGCTGCCAGAATATGGGCAAACATAATGGACACGAGCGATTCGCGTTTTCACACCGTTAGTTATTCCGCATCTGCGGAGACTCGTTCCCTCTCGATAATTTTACGACCTCCATTGCTACGAATCGCTATTTAACACTTCGCACTCGAAAGGTGAGAGTTAGTCGTCTAATAATATTAAGTTCACCAATTTTTAAACGCGAAATATTTACTAAGATTCGCGAATATTAACCCTTTGAACTGCAGCGGTGAGTCTCATTCACCA…
jcf7180003495553	318698	NO	Yes		141001	142000	gi|225629872|ref|NC_012416.1|	Wolbachia sp	141379-141460	81	22	113	0	0	0	0	0	0	0	0	0	CGAGTTCCATAATGCTCTATAAAACACCGGCGATAGCCACGGACGTGTTCACGATGAGTTTTCACGATCATTACCACCGCTGTTTTCTCATCATTATGATCCAGATACCACGGGATGCGTCGTTTAGTCGGTTAATTTTATTCCTTTCGACGACTGTTGGCTCGATTATAGTGATTAGAGTGGTACAGATGTATCTAACTGTGAGCTTTATTAGTGTTTAATTACACCGTTGTCCTCGGGGCTATATGGGCTCTGAAATGAAGATAGCACTTTAATGGTCAGCTGTTATTACGTATTCAAGGAATAAATATGGTTCTCTTGTACGTAATAACGAACATTAAGAATATTATTGATTGTTATATCGAGAATGTAATCGGTTGATTGATTCTTCGGAAGTTC…
jcf7180003495507	151236	NO	Yes		94001	95000	gi|225629872|ref|NC_012416.1|	Wolbachia sp	94926-95001	75	19	102	0	0	0	0	0	0	0	0	0	TTTCCACGTAAGAGAGATTACAAATTTTTTCACAAAAAATAAACAATGAAAAAAGAAGTGAATATTGAAGAATGTATTATATGTATCTAAGAGAAGTACGCTGTCTTCACTTATAGATATCGATATAGATATAGATATAGAAGGAGCTATAGTTAGATGACATACGTGCTGAATAAGATTAGGTTACGGAAATATAATTATAATTTATAACACAAAGGAGACAGAGACTTATAAACGTTGTAGGATAACAAAATAGAGAATAGACTTTAATTATCGTTTCTCTTTTTACAGGTAAATGTGTATATTGTAAATAATTTAACGATTAAGAAAATAAAATCAATCTCTTTTTACAGAGCAACACATTGTAATTTATTCTCTTATTGAAAATTTTCAACGATA…
jcf7180003494593	348900	NO	Yes		217001	218000	gi|225629872|ref|NC_012416.1|	Wolbachia sp	217256-217382	126	18	100	0	0	0	0	0	0	0	0	0	GTTGAACCAGCCTGCGTCGAGGAATATAGGGGGTGGGTGGTTCCCTTTCAAAGAAGCTGCCTTTTGTTGGTCTACGCTGCGAGCGAGGAAATAATGCGACGTGGAATGTGACCCGTGCACCTCCTCGTCCGCCATATGCGTGGATCAACGCGTGTGCTCGGTTCTGATGTACGCAAGGGCACACTGTTATGGTGTGGATGGACGATGATCTTCGCTAGATCATGGCGACTCTTTGGGATAGAATGAGATTGTAGGACCAAGCCATAACATTGCAATTGCTATACCTGATTCCATTGCATTAAGTTTTGAGTTGCTCAACAACCTCTGTGCCTAAATATTCCAAAAGTAATAGCTCCCACTATTGAGGTTTTCCAAATATCTTTAGTAACAATTATAGTC…
jcf7180003492962	14137	NO	Yes	Lachnoclostridium phytofermentans	6001	7000	gi|160878162|ref|NC_010001.1|	Clostridium phytofermentans	6783-7000	217	17	96.9	0	0	0	0	0	0	0	0	0	TGTGTGTGCATGTGTATAAAATCTACCGGAAAACGTTATGAGAATTTAAGTACCGTTTCGATAACCCATTTTCAGCAGATTTGCTTTAACGTTGTCGAAAAACGATCTGGATTCAAGTGGATTTTATTCCCGCGGCGACGTCGACCGATAAAATTTTCAGTTCGAACACCCCCAGTTAACACCCCAAACCCCCCCCCCCTCTACCCTCCGTAAGTATTACCGTAATAAGGCTTTTATGCGGGGCCTTTTCGAAGCGAGGACCAATTTATTTGAGAGCCTACTATAATGCTTCCCCTTTGAGCGACAATTTTACTATTAATTTCCATTACGCTGCTTAATAAAGTTTTTCCTCCCGAAAAGCCTGCCTCGTCTGATGACACTTCGCACGGCCATGCGTAA…
jcf7180003495258	742722	NO	Yes	Candidatus Stammer	354001	355000	gi|297618528|ref|NC_014222.1|	Methanococcus voltae	354140-354244	104	14	86	0	0	0	0	0	0	0	0	0	GACACAACCTTGTTATGTGTTTTCCGTCATCGCAAGGTTTTTCACGTTTAGTCATAAGTTTCTCTTTTCCTATTATTTATTTATTATTATTTATTAATATATCTTAACAGGTAATAACCGTTTGGTTACAAAAGAAGAAATATATAAAATCATAGATTTATTATTATTTTTTTTTTAATTATTGTTATTATTATTTTAATTATTATTATTATTTTAATTATTTCAATTATTATTATTTTAATTATTTCAATTATTGTTATTATTATTATTATTATTTTAATTATTGTTATTATTATTATTTTAATTATTTCAATTATTATTATTTTAATTATTTCAATTATTGTTGTTATTATTATTTTAATTATTGTTATTATTATTATTATTTTAATTGTTATTATT…
jcf7180003495423	592615	NO	Yes	Roseomonas mucosa	156001	157000	gi|253795547|ref|NC_012960.1|	Candidatus Hodgkinia	156547-156729	182	14	86	0	0	0	0	0	0	0	0	0	AATCCGAAAAGGTTTTCAAATTTTAATTTCATTGCTCGTGTGTTCCCATAAATCAAATCCTCTTATGATAATCTCACTATTTGACGTTACATTCACGAGGAACTCCTTCGATGCGATCTACTTTTCCACCCTCCCCGACCGCTTCCCACACGAATCCTAAATTAGCTCGCGTTAAAACCGACGATCGTAGAGAGCGACGTAAAAAAATGCGTCTACCGAAAAAAGAAAAAACGAGTGTCCGGTATAAAAAGAACACGGGGCGGAATCGCGGTGGCCTTTTAATCGCTACCGAGAAGCCGTGGCTCCACGCGACGCAGATCCATCGCGACGCCCGTGTCTCACTGTGTCGTGTGCGACCACTGTCCATTATACGACATAAAATTCCTTCCATCCGGACGA…
jcf7180003493699	42444	NO	Yes	Mycoplasmopsis bovi	7001	8000	gi|146295085|ref|NC_009437.1|	Caldicellulosiruptor saccharolyticus	7380-7481	101	13	84.2	0	0	0	0	0	0	0	0	0	AAGAATATTTTAGTTTAAATTTACATTGTTCAATTTTTGTTTATGTTTCTTTTTTTTTCTTCTTCTTTTTATCTTTTCATTTAATTTCATTTAGCAAATTAGCTTGAATTATTTAATTCAATAATTTCTTAAAATCTTAGTATTTCGTCCGTCTTCTTATTGATTTATATTCATTTATAAATTTTAGATTTTTAAAATATAATTATACTCTTAATATCAAATTTTATGAATTAGCTATATAAGTAAACGAATATATTTTGTAATACGTAAGAATAATTATAACAATATGTCTGAATTTATTATACGATTATATAAATATTTTAAAAATCGTAGATGTGAACATTTAAAATCATTATAAATATACACGACATTTTCCTTGAAATTTGATAAATACTTAAT…
jcf7180003495290	502570	NO	Yes	Mycoplasma cynos	281001	282000	gi|297618528|ref|NC_014222.1|	Methanococcus voltae	281078-281174	96	13	84.2	0	0	0	0	0	0	0	0	0	GTTTTGTATAAATGTTTTTGGGGTGATGCCTGTTGCTGAAATTATGAACGGTAGTATTGTTACTTTTTCTTGGTTCCATATTCTTTTTATTTTCTGTGCAAGTGGGGTGTATTTATTATTATTATTATTATTATTATTATTATTATTATTATTATTATTATTATTATTATTGTTGTTGTTGTTGTTGTTGTTAAAGTGTTAAAAACCCAACAGAAATGACAGAAACAACATTATTTTTCTGTCCCTCTAATGCATCAGGATTCACCTTTTGAGTATTCGGAATAACCTCTCGATTCCTGCAAAGAGAGAATCGCGAAACAATGGCTGATCGCGGGAAATTTTTCGCGAAAAAAGATCGGGATTGGTCGATCAAATATTCCTCCAGGCAGCGACGGCAGT…
jcf7180003494178	939366	NO	Yes	Enterobacteriaceae bacterium	649001	650000	gi|297618528|ref|NC_014222.1|	Methanococcus voltae	649461-649595	134	13	82.4	0	0	0	0	0	0	0	0	0	GTAGTCCTTAGGGTTGTCTAGATAATTCCGTTTCGAAATGCGAACGTGTCGTACCTACCAATGAAACACCGCACGAATAAGCATATTAATTAAGGAGATGTTGAATAAACAATGATCATTAATGATGATAATAATTAGCCAACTGTAAAAGTAACGCTTTATAGGCTAAGCTACAAAACTTGTGTAATTTCTTGTCGAGCGTGCTCCGATTTCTTGTCTACACGCGCTTCTTGGTCAGTGATCTCAGAGGATGTTTGCGCACCTTCTTATTACGTTGCTCTATGTTAAAGCACGGGCTCTCTTAATCTCTTCGTGTCAGCGAGCTCGAGCATTTTAATTATTGTAAGGAAAGGTTTATGCAAATTTGTGATTTCAATGATGTAAATCGCAAATCGGATA…
jcf7180003494703	50881	NO	Yes		6001	7000	gi|225629872|ref|NC_012416.1|	Wolbachia sp	6763-6821	58	13	82.4	0	0	0	0	0	0	0	0	0	CTGTGTTGTTGCGGACAGTATTTCCATGTTGTTGGAACAACACTTTTAGAATCGACTGTACGCGACATACGTGTATACACGATTCGATAAATGTGCTATAACTTAATCTACGGTAATTTATGGAGAGCAACGTTATTTATTAGAAAAGGTGGATAACCGAAGTATAAAGTACCCCGGCAGAAGCGAGGGAATTAAAGAATAGCAAACAAGATACTGAAAAATAGAACAGAACAGAGCATTAAAGAGACTCTAAATTACGTGAAACAAACAAAACATTGCTTTTGTCTAAACATTTTTAAGAATGCTTAATTACGCTATTTATTATTAACGGTTAACCGGCTATTAACAATAAAAAATAAAAAATATTGAAAAATTTTGTGATATAATTACATTGATATC…
jcf7180003494227	249430	NO	Yes	Lachnoclostridium phytofermentans	247001	248000	gi|160878162|ref|NC_010001.1|	Clostridium phytofermentans	247010-247153	143	12	78.8	0	0	0	0	0	0	0	0	0	TTGTAGTTACTAATACTAATTTCTTTAAATATTGTAATTACTAATACTAATTTTTGTAAATATAGTAATCACTAATACTAAATTTTGTAAATATTGTAATTACTAATACTAATTCTTTTAAATATTGTAATTACTAATACTAATTCTTTAAATATTGTAATACTAATACTAATTCTTTTAAATATTATAATTACTAATACTAATTCTTTTAAATATTGTAATTACTAATACCAATTTTTTTAAATATTGTAATTACTAATACCAATTCTTTTAAATATTGTAATTACTAATACTAATTCTTTTAAATATTGTAATTACTAATACTAATTCTTTTAAATATTGTAATTACTAATACTAATTCTTTTAAATATTATAATTACTAATACTAATCTTTTAAAT…
jcf7180003494010	124478	NO	Yes	Candidatus Cloacamonas acidaminovorans	3001	4000	gi|218960350|ref|NS_000195.1|	Candidatus Cloacamonas	3137-3319	182	11	77	0	0	0	0	0	0	0	0	0	CATATTGAGTTCGCCATTTTGAATTTCGAATTTTTAAGGTTAGAGTTGTCATTAGCGACAACTGAAAATCCTTAAGGTATCAACTTTTAGAGATGTACTATAACAACTGTAATTTTGGCCACTTTTTGAGGTCTCAGATCACTGAGCACGGGGAGAAATAGAGAGAGAGAGAGAGAGAGAGAGAGAGAGAGAGAGAGGGAGAGAGAGAGAGAGACAGACAGACAGAAAAACAAAGACAGAAACAGAAAAAGAAAAAAAGAGAAGCAGAATGAGGAAGAGAGAAACAGAGATAGAAAAAGAGAGAAATAGAAAAAAAAGAGAGAGAAACAAGAAGAGAAAGTAATAGAAACAGAAACAGAAAGGGAGAAACAGAAACAGAATGAGCGGGGGTGGAAAGGA…
jcf7180003495272	2255345	NO	Yes	Also present in other bee genomes	112001	113000	gi|15678031|ref|NC_000916.1|	Methanothermobacter thermautotrophicus	112729-112813	84	11	75.2	0	0	0	0	0	0	0	0	0	ACTAAATTCCCAATGAAGCATGGTGGTGATTTTGGAAATTGGTACCATTCAGGATCTAGTATTCACCTTCCATCTGCAATAATCCCTATCTAATATTCAAAGCACACTCCAATCTCCCTTTGACCCACCCAAACACCTTCGCCTTTTCGTTCTACCCCAAATTCATAAAAATCCCTAGGCACCCCTTCCCTAAATTTCCAAAAAATCTATTCCTTCCGTCAGTACCCCGTTCTACTAGTTCATACACTATACACTATACCCCCAAAAATGTCCCTAAAACATCCCTAACCTTCACCCACCGAACTCTGACCGAAAACTTTCTTTCGCCCCGAGAACTCGTTCCATCGCCCGCTTTCCAGTCCCCGTTCGGAATCGGGCGCGCGCTGTGACGCGGCCGGT…
jcf7180003493805	1054861	NO	Yes		551001	552000	gi|190570478|ref|NC_010981.1|	Wolbachia endosymbiont	551065-551172	107	16	93.3	0	62.6	62.6	0	0	0	0	0	0	CACTGTTTCTGAAGCTGCAGTCGCCTCCATTTCCATGCTTAAGGTATATCGTTCTACAAAAATTTTCCTTAAAGACTTCTCAGTCGCAGATTGCTTTAAATTAGAAAAAATTCTTCTTCTATGTATCTATCCAGTTTAACGTCGTTATCTTCTACTGGTATAGTTCTGGTATTCTCTACCGTTGGATAAGTTTGTCTGTCCTCTATTAAACGAGCGTTACTTTCGTTTCAGGGTTACATGAGATCGGTGAAATCATTTAACAACGTCGGTCGTGCTGAAGACGAAGGTCAACGAGGTTGCGCTGAGAGAGCCCTTTGCGAGGCGAGCGCAGAGTGTGTTGCCGATGCTCAGGGTACATCTTCCATCTTCTGTCAACTTGGATCGTACGTATTTACCGTT…
jcf7180003494018	238069	NO	Yes		203001	204000	gi|42519920|ref|NC_002978.6|	Wolbachia endosymbiont	203166-203211	45	13	84.2	0	57.2	57.2	0	0	0	0	0	0	TTGAATACATAGAAAACAAATCTTTATTTATATTTTCTGCAGAAAATCATAGTAAATTTTGAAAGCTTTACTACAGTGAATTTATAAGGCTGCAATGAGTAATCGCCAATTGGTCATTTTGACAGTCTAATTTGAATTAATTTGAGTTACTTTGAGAACTAGTGTTAATGTCGTTATTATGTATCTTTACTACAGCGATAGCTTCTTGGCAATTAATTTTCAAACTAATCGTTCGAAGTATTCGTAGGTGTTTCGAACAAATTTCATTCTGAAATTTTCAAAAGTTTACGAAATAATATTTTAAAGCCCTGAATTATCATTGTAGGGTGACAGTGGTGGTCCTCTTCATGTGAAAGGGACATTTGGGCATTTGGAACTAATAGGTAATTTTATTATTCG…
jcf7180003493595	1666994	NO	Yes	Overlap with Bombus	1394001	1395000	gi|225629872|ref|NC_012416.1|	Wolbachia sp	1394148-1394203	55	8	66.2	0	169.8	109	0	0	60.8	0	0	0	CAATTGTTAGAGTCGAAAGCTTGTGCCCTTTCCCGGTTCAAGAGTTACTACAAGAGATCGACAGATACAAACGTGCCCAAAGTGTGTATAAACAATACATCGTTAAACTTCTTTCGAAATGTAAACATAACTATAATTTCTAGCTTTTATATGGAGTCAAGAAGAACCACAAAATATGGGAGCGTGGAGCTTTGTCAAACCACGATTTGAAAATTTATGTGGCAAACTAGTAAGTTCATAATTTAAATAATGATTGAAGAACGTGTTCAAAAAAAAATACTAGCAAAACTTTTGACTTACAGCTAAAATACAGCGGTCGTAAACCCATGGCTGCGCCAGCAGTCGGTGAAGGACAGTTACATCAACAGGAAGCTCAAGAAGTTATCGTGAGACCCTTCA…
jcf7180003494050	162924	NO	No-Unlikely	At the end of scaffold, possible missassembly	162001	163000	gi|225629872|ref|NC_012416.1|	Wolbachia sp	162854-162924	70	7	64.4	0	0	0	0	0	0	0	0	0	ATTTCACTTCAAGAACAACAGATAAATTTTAAGAAAAATTTTAGACTTATTTGGATCTATTTTAATATTTGCAATTCTATGATCATCTTTATAATACCGCAAACAGGACCAAGGAGTTGGAAAAGTTATAGTAAGTCCATTAGTGATCTAGCAGTAATGAAATAAGTGACGCTGAAACTCTGAAATTTCAAATAGTTTTCAAATATAAGGTACATGACGTTACTATCGCGAGTAGTACTGATTTTATAATAACGACGTAGCAATATCGCAAGTGTGAATTGAATTGATCGCGCACACTTGCAAATTTGTTTGCATGGATGTGTAGAATATTATTGAAGCAAATTATTAACTTTTTATTTTTTATAATGTACATACATTTTTTAAAGCTATTATATTTAA…
jcf7180003494401	43893	NO	No-Unlikely	Small Scaffold, at end, possible missassembly	43001	44000	gi|190570478|ref|NC_010981.1|	Wolbachia endosymbiont	43264-43434	170	73	282	0	0	0	0	0	0	0	0	0	TACGTTTAAGTTCTATGTTCTTCAAGCTCTACACTGTTCTGTACTGTAGTATGGTCTATACTAGTCAGTTCTATACTCTATACTGTTCGAGTTCTATACTATACTGCTTCAATACTATGCTGGTTCAATTCTATACTGGTTCTATGCCAGTCTATACCTGTCTATACTATACAAGGTCTATACTAGCTATTCAAATTCTATACTAGTCAGGGCGCCGAAGTGGCTCAGTTCTATATGGAGGAGTTCGACTGGTCACTCCTCCAGTTAAATCTAGCCAGAAAACTAAAAGAAATCAAAGAGTGGTTGAAAAGAGTCCGCGGAAGTATTCGACTTAAAGATTGGTGGCAAGTACTAAAGGCTAAATTAACAGGACACTATAACTACGTTGGTATTAGCGGA…
jcf7180003495238	570408	NO	No	Animal bitscore high	287001	288000	gi|225629872|ref|NC_012416.1|	Wolbachia sp	287472-287668	196	20	107	102	310.2	167	0	0	0	78.8	64.4	0	ACTTCAGAGAATTCAGATATTGAATTTAAAAATGTTAGCTTCCAATATGTTGAAGGTAAACCTATTTTTAAAAATATTAGTTTTATGATTCCAAGTGGTAAAAAGATTGCCATTGTTGGAGGATCTGGCTGTGGGTAAGTTTCAAATATAGTATATGTAATTTATATAAAAACAAAATATTATATGTTGTTATATGTTTTTTAGTAAAACAACAATAGTAAGATTATTATATCGATTTTTTGAACCACAATGTGGAGATATTTATATAAATGGACAGAAAATTCAAGATATTGATTTAAATATCTTAAGAAAATCAATAGCAATTGTACCTCAGGTAATTAAATTAAAAACAAATTTAATAATTATATTCTTACAAATTACTATTTCATTTTAGGATAC…
jcf7180003494050	162924	NO	No	Trimmed/Removed by GenBank	163001	164000	gi|225629872|ref|NC_012416.1|	Wolbachia sp	163631-163887	256	19	104	0	0	0	0	0	0	0	0	0	TAACCAGTGCTATTTATCTTGTTAGTAATAATAATGTAGCACCTTACTATTTGCCTGTCATTTTCGTCTTTAGTTAGAACAGTAATCTTACAATTTTTTTTTTAGTTCTATCTGGATTATTATCAAAATAAAAGAAAATTCTTTTACTATCATTTGTAATATCAGAATCCAACGCAGTAGCAAACATATCAATGCAAGAAAAAAGCAATCTTTACCACCTGAGCGCAAAAAAGGGTATTAATTCAAAAAAGACTTGAATTTCTCTACAAATCTCTGGCAGTCTCCATTTAGTAAACTTCTAACTAACTCCGAATTGCTATGACCAAATAAACTGCTAACACCAGGAAATGCTAATTTGGTATAATCACTAGAAACACTTACTTCAGAAAATATTCAGGA…
jcf7180003494050	162924	NO	No	Trimmed/Removed by GenBank	164001	165000	gi|225629872|ref|NC_012416.1|	Wolbachia sp	164794-164966	202	13	84.2	0	0	0	0	0	0	0	0	0	CTCCTCTTTTCTCTCTTACTCACTTAAACGATTATAGAAATATTCTACTCCCTGACTCCATTTAAGATCTACTGCTTCTCTGAATCCATCTATATCACTGTATTCTTTTAATTTTAATTCTTCAGGTTCTTTATTAATCCAAAAGCTGAGTACAAGATCATAACTTTCCATGGAGTTTAGCAAATCATTTTTTATGTATTTGTCATCCATTGGATTACCCTCCATGTCTACTGCATCAGGAGAAACTCTACCTTCAAAGACTCAAATTGCTCTTGAAATAGCGGATGAATTTTATTTACTACATAATGCCTGCAAGCCGTGTTATACCTATAAAATGGATTATCTATTGCTCTTATCTTTTCTTTAGTGAGTTTCTGCCTTAAGATTGCATTATTTAAT…
jcf7180003493486	115283	NO	No	Trimmed/Removed by GenBank	1001	2000	gi|42519920|ref|NC_002978.6|	Wolbachia endosymbiont	1002-2001	999	200	1701	0	0	0	0	0	0	0	0	0	TATAGCAAATTTCTCTTTTATGTGTGGTTGAATGAACTCAATAAATTCTCTGGATGTTCCAATCATCCTTTCCATGAATAACCCTTGAGTTTCATACATAACATGTCTCGTAATTGGGCTACTTATAGAATTTTGCGCTAAACATTTTTGATAAATTGCATAACCACTATGCCGTAAAAGTGAAAATAAACCATAACAAAAATCAGATTCGTCATAATCTATAGAGTAGTAATAAGAAGTACAAATCTCATTTAGTGCAATACCCATTTGCTGTAAACATAACGAGCCAAGTTCAATCTGCTTCTGAGTAGCAACTCTTTGTATATTAGTAACCTTATCCTTTTTCTGCTTTTCAATTATTTTATCCACATTTTCGCTAAAAAATTTGCCTACCTTGGG…
jcf7180003493486	115283	NO	No	Trimmed/Removed by GenBank	8001	9000	gi|42519920|ref|NC_002978.6|	Wolbachia endosymbiont	8002-8969	967	200	1660	0	0	0	0	0	0	0	0	0	TCCAATTGACCAAAAATCAAGTATTGGCTGCTCAATTAAATGGCCTAATTCTACAGGTTAAATATCATGCACAGTGGCTCTCAGCATTTGTTTGATATTATAATTTTACTTTCTGCTGCTGTGTTTATAGTCATAGCGTTCTGGAAAATGAATATTAGTCCAGTGCTCGGTTACTTCGTTGCAGGTGCAGTTATTGGTTCTCATGGATTTAATCTGATACACTCAGCTGAAGCAATGGATAATCTTGCAGAATTTGGTGTAGTTTTTCTATTATTCATTATAGGCCTTGAATTGACATTTGAACGCCTGATCGCTATGCGTATTCATGTATTTGGGTTCGGTTCTCTTCAAGTTATAGTTACCATGGTAGCGATATGGTGCATTGCTCTTGCTTTCGGA…
jcf7180003493486	115283	NO	No	Trimmed/Removed by GenBank	3001	4000	gi|225629872|ref|NC_012416.1|	Wolbachia sp	3003-4001	998	200	1653	0	0	0	0	0	0	0	0	0	ATAAGTTATGCAAAAGAACTTGGAGCAAAGGAATCGTTCATATTAAATTGGGAGAAGCAAAATATTAAAGGTAATATTCAGTTACAGGCACGAAAAGCACGATATAAGTTACTAACAGAGTGGTGTAAAAACAATAATGTTAAATGTTTGCTCGTTGCTCATCACAAAGATGATCAAGCAGAAACGTTCTTATTAAGATTGGAGCGAGGTAGTGGCGTAGATGGATTATCATCAATGGATTACAAATCTTTCTTAAATGGTATTTATATATTTAGGCCATTGTTAAATTTTAGTCGTAGTGAAATAGAAAAGTACGCTAAGCTTCACCGGTTAAAATGGATCGAAGATAGAAGCAACTATAACTTAAAATACAGGCGAACTTTATACCGTAGCTTACTT…
jcf7180003493486	115283	NO	No	Trimmed/Removed by GenBank	1	1000	gi|225629872|ref|NC_012416.1|	Wolbachia sp	2-1001	999	200	1638	0	0	0	0	0	0	0	0	0	GGTTCTTCAATCAAAAATACTTCATTTGCACCAGCACTTTCTGCTGCATCTTGTATAGCACGCCTTTCAACTGGCGTGGATCCAGATGGAACGCATATGATAATATTAGGTTTATTAACAGTGAATTTTGTGTTTGCACTGCGTATGAAATATTTGAGCATTTCTTCCGCACTTTTAAAATCAGCAATAACTCCATCCTTTAAGGGCCTTATCGCCTCTATTTCTCCAGGCGTTTTTCCAAGCATCATTTTAGCTTTTTTACCAAAAGCATAAGGAACGTAGCTTCCTTTTTCTTTTACTCTTGCTACAACTGAAGGCTCATCAAGCACTATTCCCTGATTTTTCTGATAAACTAACGTGTTTGCAGTACCAAGGTCTATGGCAATATCGCTAGCAAAC…
jcf7180003493486	115283	NO	No	Trimmed/Removed by GenBank	7001	8000	gi|225629872|ref|NC_012416.1|	Wolbachia sp	7002-7999	997	200	1564	0	0	0	0	0	0	0	0	0	ATAAATGTAATATCTGGATATCTAACTCCAGCCAACCTGTGCAAATCTTCTATTAGTTTTAAATCAACTCCAAACCCATATCCTTGGTATGCAATGGTTGAATCAATAAACCGATCACAAATCACTATTTTCCCTTCTGCAAGAGCTGGTAATATTAATTTTTTCATATGTTCGTGCCTCATCGAGATAAGCAGCAAGAGTTCAGAAATAGGATCAATATTATTCGTTAACAACACTCCTCTTATCTTTTCTGCAAAATCAGTGCCACCTGGTTCTCGAGTTGACACTACATTATTTTCGCCGTGAATTTGCTTAAAATGATTTGCAAGTAGCTTAGATTGTGTTGTTTTACCAGAACCATCTATTCCTTCGAGAGTTATGAACATAAGTTTTATAATA…
jcf7180003493486	115283	NO	No	Trimmed/Removed by GenBank	5001	6000	gi|225629872|ref|NC_012416.1|	Wolbachia sp	5002-6001	999	200	1559	0	55.4	0	0	0	0	55.4	0	0	TCCGGATGTCTTAGATCCAGCACTGCTTAGGCCTGGTCGTTTTGACCGGCAGATTACTATTTCTTTACCCGATATAAATGGGCGCGAGAAAATATTAAATACGCATATAAAGAAAATATCAATGGCCCCTGATGTAAATGTGAAAACAGTTGCAAGAGGAACACCTGGTTTTTCAGGGGCTGATCTAGCAAATTTAGTGAACGAATCTGCGCTTATTGCTGCAAGAAGAAACAAGAAGATTGTTACCATGGATGATTTCGAATATGCACGTGATAAAGTGATGATGGGCGTAGAAAGGCGATCTCTCATTATGACAGAAGAAGAAAAGAGACTGACTGCATACCATGAAGCTGGTCATGCGGTGATTGCTGTTAATATGCCTGCTTCTGATCCTATACA…
jcf7180003493486	115283	NO	No	Trimmed/Removed by GenBank	6001	7000	gi|225629872|ref|NC_012416.1|	Wolbachia sp	6002-7001	999	200	1370	0	0	0	0	0	0	0	0	0	TTAGAATATTTATAATATTGCATTTTCATCACGATAATGCTATCATTTAGTTAGTATTACTGTTTAATGAGGTGTGAGTAATGGTTGATATAGCTTCTATTGGTGTAAGTACAGTTATTGATCAGAATTATAGAAGAAAAGTACAATTATGTTTATCAGGATTACTTGTAACTGTGTCAATAGCAACTTTTACCTGGTTTACTTTCCCTGCGTCACAAAATATATTAGCTCTGTTTTTACTTCCGGCTATGTTCTTGCTCTTCACTTTATCGATGGGTTATTACATGTTCATATTTAGTTGTGAAGAAAAATCTTTGGTAAAGAATGTTCTTGGTATGGTTGAACCAGCTGAATCGGTAAAGAGAGAGCATTGCCAAAAAAATATTAAATCCTTATTAG…
jcf7180003493486	115283	NO	No	Trimmed/Removed by GenBank	4001	5000	gi|42519920|ref|NC_002978.6|	Wolbachia endosymbiont	4657-4872	215	20	105	190	731.8	123	84.2	80.6	168	149	127	0	ACGGAAAAAATACCAATGGCGATAAGGTTCAATGCATTATTAATAGCACAATAAAACAAAATTTGGTAAGCTTGATTAGTGTTTAGTTAGAAATAAAAATGAAAAAATTTTTAGAAGGCTTATTGATCTGGTTAGTAATTATTGTTCTTATTTCAGTTGCTTATATTCAGTTCAGCGGAAATGTAGGTAGAAGTAAAACAACCATACCTTTTTCGGAATTTTTAACTAGACTAGAAGACAATGATGTAGAAAATATTGTCATAAAAAACCAGAGCATTGAGGGCAAGTTTAGGGATGGTTCAAGTTTCAACTCAAGCGGTGTTATATATAGCGACCTAATAAAAAATTTACATGATAGAAAAGTGAGGTTCTCCTTTTTAACTGGAGATTCTGCCATGA…
jcf7180003493486	115283	NO	No	Trimmed/Removed by GenBank	2001	3000	gi|225629872|ref|NC_012416.1|	Wolbachia sp	2664-2707	43	6	59	0	0	0	0	0	0	0	0	0	CCTTTATTGGATTTTTCTACTCAGAGTCCAGCATATTATAAGAAAATTAATTGTAAGGTTGTAGAAAAAGTATTTAGTATTTTATTTCTCTTGACTATATTACAATATGGGGAGATATTAGGTGCTGAAATTAAAGTTACGCACTATTTTAAAATTTATGGAGGTTTAGTAATGTGGAGTAGACTGGTTATAATGTGCTGTTTTTGTTTACTACTTACTGGTGTAAGTTCTTGCCCAAAAAAAGGGGCAAATACAACAAATAGAGTGAACTCTGTTGTTAAGCAGGTAGGTGATAAGAGAGTTTTCTTTGATTACGATAAATCTGATATTGCTGAGGCAAGTGCAGACACATTGCTTGATGTAATGGAAGTATTGCAAGATAACCCTAATGCGAAGGTT…
jcf7180003495055	720659	NO	No	Trimmed/Removed by GenBank	390001	391000	gi|325284916|ref|NC_015167.1|	Cellulophaga lytica	390247-390492	245	27	131	0	417.6	235	0	0	102	80.6	0	0	CAAGATTATACTGGAACAGATTTTACAAATCAAAAACCAGTCTTCTTACCTGATATAGGAGATTTATCCCCATCATTGTGTTTAGGAGTTTTAGGAATGCCAGGGTAATAATTACTTGAAACATATTTTTTCTTATAAATTTAATTAATGCTGCATATCTTTTATATTTTTTCAAATAATTTATTATAGATTTTATAATTTATTATTTCAGAAATACAGCATACTTTGGTCTTTTAGAGATATGTAAACCAAAACAAGGTGAAACTCTTGTTATAAGCGGAGCTGCTGGAGCTGTTGGTTCTCATGTTGGTCAAATAGGAAAGAATGTTTTTGGACTTACTGTTATTGGTATTGCTGGGTCAGATGAAAAATGTGATTGGCTTGTAAAAGAACTTGGTT…
jcf7180003495530	465785	NO	No	Trimmed/Removed by GenBank	399001	400000	gi|120434372|ref|NC_008571.1|	Gramella forsetii	399771-399943	172	26	125	0	348.4	275	0	0	73.4	0	0	0	TTTACTATACCCTAAAATTAAATTTTCATATAATAATGTATGTCATAATGTTATAATAAACAGGGTGTACCAGAATTATGTAGCCATATTTAAGATATAAATTTAGTACCATGAAAATAAATAAATTTTTCCTCTGAAAGCATGCTCGCAAAAGTTTTATTTAACAGATATTGATTTCTAAAGCTACAAAAATATAGGGTTGAACATCATCAAAATGGCTTAATCCATTCCAAATAAAAAGTATGATTATTGCATATTTTGCTCAAAATAACTGTCTCTAGCTCAAGACAAGCACTACATCTATTGATGCGACATCGAATAAATATTTGACATTGTACATTTATAATTTTTTCGCGCTTCACAAAGCAAAAAAATTTATTCATTTTATGATCTTAAATT…
jcf7180003493966	252921	NO	No	Trimmed/Removed by GenBank	21001	22000	gi|153952670|ref|NC_009706.1|	Clostridium kluyveri	21135-21314	179	23	116	0	159	59	0	0	100	0	0	0	CTGCAGCTTCAACTGCATTCATCATAGAGGCTCTACAAATATAATTGCTATATTACATAATGTATTAATTTATATAATAATTTCAAGCATGTTTTACCTGACTTGTCCACATTCCATAGCATGAATTCCTGTAATAGTTGTACCTCCTGGAGAACATACCTCATCTTTTAATTGACCAGGATGTCTACCTGTTTCTAATACCATTTTCCCAGCGCCAACTAATACCTGAGCTGCAAATTTTGTTGCCATGGGTCTTGGAACTCCCATCTTCACAGCACCATCTGCTAATCCTTCTATAACAAGATATGCCTAAAAATTTTATTCAATATTAATATTTGTTTCTAGAAAAGAAGACATATATATTACTTATATTTACATAAGCTGGACCAGATCCTGAAA…
jcf7180003495450	2952783	NO	No	Trimmed/Removed by GenBank	2099001	2100000	gi|225629872|ref|NC_012416.1|	Wolbachia sp	2099274-2099351	77	9	69.8	0	0	0	0	0	0	0	0	0	CTTATGCTAATCGGCTTCCTATTTCGTGAACGCCGGATCACCTCCTTTCATCTGCCTTGAATAATCGCGTCCTCTTTAGATTTATATTTGTAACGCCGCGTGCAACTTGAAATTTATTAGGCTCTCGAAAGGGTTTGTGCTAATTTATAATATTATACGGTAGCGGATAAATGTTCAGGAACGAAGGGTCAAAGAAAACAAATTATTTAATTGATAAGAAATAACATAACTAATCAAATTCGTATTCTGTGCCAATCACTAAATAGTCTACCGTCTAATGTGTGAAATAGACAATATCCTGGGCGCAAGATATAATTTGGAGGTTATTGTAAATTGATCTTTTTGGTTTTAATAGAATTCCTTGACTGCCTCGATCATTTCTACGGTTTGGGTCTTGAT…

## Sheet: TableS7
Table S7 - Gene annotation of the two scaffolds of Wolbachia endosimbyont of T. diversipes which contain the five ubiquitous genes (gatB, coxA, hcpA, fbpA, and ftsZ) screened by the multilocus sequence typing (MLST) method proposed to identify Wolbachia straind. The five genes from each scaffold are highlighted in yellow.
jcf7180003493613
Feature ID	Type	Contig	Start	Stop	Frame	Strand	Length (bp)	Function	Subsystem
fig|953.603.peg.583	CDS	jcf7180003493613	595231	596655	1	+	1425	Aspartyl-tRNA(Asn) amidotransferase subunit B (EC 6.3.5.6) @ Glutamyl-tRNA(Gln) amidotransferase subunit B (EC 6.3.5.7)	tRNA aminoacylation, Asp and Asn; <br>tRNA aminoacylation, Glu and Gln
fig|953.603.peg.704	CDS	jcf7180003493613	725552	726748	2	+	1197	Cell division protein FtsZ	- none -
fig|953.603.peg.1351	CDS	jcf7180003493613	1316785	1315589	-1	-	1197	Cell division protein FtsZ	- none -
fig|953.603.peg.1002	CDS	jcf7180003493613	1019388	1017838	-3	-	1551	Cytochrome c oxidase polypeptide I (EC 1.9.3.1)	Terminal cytochrome C oxidases
fig|953.603.peg.1830	CDS	jcf7180003493613	1758130	1756580	-1	-	1551	Cytochrome c oxidase polypeptide I (EC 1.9.3.1)	Terminal cytochrome C oxidases
fig|953.603.peg.758	CDS	jcf7180003493613	782922	782023	-3	-	900	Fructose-bisphosphate aldolase class I (EC 4.1.2.13)	Glycolysis and Gluconeogenesis
fig|953.603.peg.1711	CDS	jcf7180003493613	1636585	1637484	1	+	900	Fructose-bisphosphate aldolase class I (EC 4.1.2.13)	Glycolysis and Gluconeogenesis
fig|953.603.peg.476	CDS	jcf7180003493613	484419	485120	3	+	702	surface antigen Wsp	- none -
fig|953.603.peg.1530	CDS	jcf7180003493613	1472398	1473084	1	+	687	surface antigen Wsp	- none -
fig|953.603.peg.1	CDS	jcf7180003493613	1266	1	-3	-	1266	Peptidase, M48 family	- none -
fig|953.603.peg.2	CDS	jcf7180003493613	1982	1338	-2	-	645	3,4-dihydroxy-2-butanone 4-phosphate synthase (EC 4.1.99.12)	Riboflavin, FMN and FAD metabolism; <br>Riboflavin synthesis cluster; <br>riboflavin to FAD
fig|953.603.peg.3	CDS	jcf7180003493613	2483	1989	-2	-	495	Transcription elongation factor GreA	Transcription factors bacterial
fig|953.603.peg.4	CDS	jcf7180003493613	4034	2493	-2	-	1542	ATP synthase alpha chain (EC 3.6.3.14)	F0F1-type ATP synthase
fig|953.603.peg.5	CDS	jcf7180003493613	4591	4031	-1	-	561	ATP synthase delta chain (EC 3.6.3.14)	F0F1-type ATP synthase
fig|953.603.peg.6	CDS	jcf7180003493613	4983	4618	-3	-	366	UPF0102 protein YraN	- none -
fig|953.603.peg.7	CDS	jcf7180003493613	5435	5007	-2	-	429	LSU ribosomal protein L17p	- none -
fig|953.603.peg.8	CDS	jcf7180003493613	6510	5443	-3	-	1068	DNA-directed RNA polymerase alpha subunit (EC 2.7.7.6)	RNA polymerase bacterial
fig|953.603.peg.9	CDS	jcf7180003493613	6918	6532	-3	-	387	SSU ribosomal protein S11p (S14e)	Ribosome SSU bacterial
fig|953.603.peg.10	CDS	jcf7180003493613	7308	6940	-3	-	369	SSU ribosomal protein S13p (S18e)	Ribosome SSU bacterial
fig|953.603.peg.11	CDS	jcf7180003493613	8009	7368	-2	-	642	Adenylate kinase (EC 2.7.4.3)	Purine conversions
fig|953.603.peg.12	CDS	jcf7180003493613	9334	8006	-1	-	1329	Protein translocase subunit SecY	- none -
fig|953.603.peg.13	CDS	jcf7180003493613	9808	9338	-1	-	471	LSU ribosomal protein L15p (L27Ae)	- none -
fig|953.603.peg.14	CDS	jcf7180003493613	10324	9812	-1	-	513	SSU ribosomal protein S5p (S2e)	Ribosome SSU bacterial
fig|953.603.peg.15	CDS	jcf7180003493613	10708	10337	-1	-	372	LSU ribosomal protein L18p (L5e)	- none -
fig|953.603.peg.16	CDS	jcf7180003493613	11259	10714	-3	-	546	LSU ribosomal protein L6p (L9e)	- none -
fig|953.603.peg.17	CDS	jcf7180003493613	11671	11276	-1	-	396	SSU ribosomal protein S8p (S15Ae)	Ribosome SSU bacterial
fig|953.603.peg.18	CDS	jcf7180003493613	12001	11693	-1	-	309	SSU ribosomal protein S14p (S29e) @ SSU ribosomal protein S14p (S29e), zinc-independent	Ribosome SSU bacterial; <br>Ribosome SSU bacterial
fig|953.603.peg.19	CDS	jcf7180003493613	12551	12018	-2	-	534	LSU ribosomal protein L5p (L11e)	- none -
fig|953.603.peg.20	CDS	jcf7180003493613	12875	12558	-2	-	318	LSU ribosomal protein L24p (L26e)	- none -
fig|953.603.peg.21	CDS	jcf7180003493613	13234	12875	-1	-	360	LSU ribosomal protein L14p (L23e)	- none -
fig|953.603.peg.22	CDS	jcf7180003493613	13484	13248	-2	-	237	SSU ribosomal protein S17p (S11e)	Ribosome SSU bacterial
fig|953.603.peg.23	CDS	jcf7180003493613	13680	13477	-3	-	204	LSU ribosomal protein L29p (L35e)	- none -
fig|953.603.peg.24	CDS	jcf7180003493613	14105	13692	-2	-	414	LSU ribosomal protein L16p (L10e)	- none -
fig|953.603.peg.25	CDS	jcf7180003493613	14731	14117	-1	-	615	SSU ribosomal protein S3p (S3e)	Ribosome SSU bacterial
fig|953.603.peg.26	CDS	jcf7180003493613	15121	14771	-1	-	351	LSU ribosomal protein L22p (L17e)	- none -
fig|953.603.peg.27	CDS	jcf7180003493613	15411	15127	-3	-	285	SSU ribosomal protein S19p (S15e)	Ribosome SSU bacterial
fig|953.603.peg.28	CDS	jcf7180003493613	16239	15415	-3	-	825	LSU ribosomal protein L2p (L8e)	- none -
fig|953.603.peg.29	CDS	jcf7180003493613	16528	16241	-1	-	288	LSU ribosomal protein L23p (L23Ae)	- none -
fig|953.603.peg.30	CDS	jcf7180003493613	17139	16525	-3	-	615	LSU ribosomal protein L4p (L1e)	- none -
fig|953.603.peg.31	CDS	jcf7180003493613	17864	17142	-2	-	723	LSU ribosomal protein L3p (L3e)	- none -
fig|953.603.peg.32	CDS	jcf7180003493613	18194	17874	-2	-	321	SSU ribosomal protein S10p (S20e)	Ribosome SSU bacterial
fig|953.603.peg.33	CDS	jcf7180003493613	19381	18209	-1	-	1173	Translation elongation factor Tu	Mycobacterium virulence operon involved in protein synthesis (SSU ribosomal proteins); <br>Translation elongation factors bacterial
fig|953.603.peg.34	CDS	jcf7180003493613	20822	19731	-2	-	1092	Carbamoyl-phosphate synthase small chain (EC 6.3.5.5)	- none -
fig|953.603.peg.35	CDS	jcf7180003493613	21020	21493	2	+	474	hypothetical protein	- none -
fig|953.603.peg.36	CDS	jcf7180003493613	22583	21675	-2	-	909	Fructose-1,6-bisphosphatase, GlpX type (EC 3.1.3.11)	Glycolysis and Gluconeogenesis
fig|953.603.peg.37	CDS	jcf7180003493613	22699	23322	1	+	624	hypothetical protein	- none -
fig|953.603.peg.38	CDS	jcf7180003493613	26070	24259	-3	-	1812	Glutamine--fructose-6-phosphate aminotransferase [isomerizing] (EC 2.6.1.16)	- none -
fig|953.603.peg.39	CDS	jcf7180003493613	26549	26103	-2	-	447	Protein translocase subunit YajC	- none -
fig|953.603.peg.40	CDS	jcf7180003493613	26949	27797	3	+	849	SSU ribosomal protein S2p (SAe)	CBSS-312309.3.peg.1965; <br>Ribosome SSU bacterial; <br>Ribosome recycling related cluster
fig|953.603.peg.41	CDS	jcf7180003493613	27778	28638	1	+	861	Translation elongation factor Ts	CBSS-312309.3.peg.1965; <br>Ribosome recycling related cluster; <br>Translation elongation factors bacterial
fig|953.603.peg.42	CDS	jcf7180003493613	28649	29383	2	+	735	Uridylate kinase (EC 2.7.4.22)	- none -
fig|953.603.peg.43	CDS	jcf7180003493613	29391	29948	3	+	558	Ribosome recycling factor	Ribosome recycling related cluster; <br>Translation termination factors bacterial
fig|953.603.peg.44	CDS	jcf7180003493613	29955	30092	3	+	138	hypothetical protein	- none -
fig|953.603.peg.45	CDS	jcf7180003493613	30109	30804	1	+	696	Undecaprenyl diphosphate synthase (EC 2.5.1.31)	CBSS-83331.1.peg.3039; <br>Isoprenoinds for Quinones; <br>Polyprenyl Diphosphate Biosynthesis
fig|953.603.peg.46	CDS	jcf7180003493613	30794	31420	2	+	627	Phosphatidate cytidylyltransferase (EC 2.7.7.41)	- none -
fig|953.603.peg.47	CDS	jcf7180003493613	31636	31445	-1	-	192	hypothetical protein	- none -
fig|953.603.peg.48	CDS	jcf7180003493613	32211	31705	-3	-	507	Phosphopantetheine adenylyltransferase (EC 2.7.7.3)	CBSS-266117.6.peg.1260; <br>CBSS-269801.1.peg.1715; <br>Coenzyme A Biosynthesis
fig|953.603.peg.49	CDS	jcf7180003493613	32455	33501	1	+	1047	Predicted glutamine amidotransferases	- none -
fig|953.603.peg.50	CDS	jcf7180003493613	34770	33622	-3	-	1149	2-polyprenyl-6-methoxyphenol hydroxylase	- none -
fig|953.603.peg.51	CDS	jcf7180003493613	35883	34840	-3	-	1044	Scaffold protein for [4Fe-4S] cluster assembly ApbC, MRP-like	- none -
fig|953.603.peg.52	CDS	jcf7180003493613	36648	36529	-3	-	120	hypothetical protein	- none -
fig|953.603.peg.53	CDS	jcf7180003493613	38705	36876	-2	-	1830	GTP-binding protein TypA/BipA	- none -
fig|953.603.peg.54	CDS	jcf7180003493613	39399	38803	-3	-	597	Orotate phosphoribosyltransferase (EC 2.4.2.10)	- none -
fig|953.603.peg.55	CDS	jcf7180003493613	40586	39396	-2	-	1191	Proton/glutamate symporter @ Sodium/glutamate symporter	- none -
fig|953.603.peg.56	CDS	jcf7180003493613	42081	40756	-3	-	1326	Dihydroorotase (EC 3.5.2.3)	- none -
fig|953.603.peg.57	CDS	jcf7180003493613	43445	42204	-2	-	1242	hypothetical protein	- none -
fig|953.603.peg.58	CDS	jcf7180003493613	43636	45591	1	+	1956	Cytochrome c heme lyase subunit CcmF	Biogenesis of c-type cytochromes
fig|953.603.peg.59	CDS	jcf7180003493613	46467	47342	3	+	876	Protein translocase subunit SecF	- none -
fig|953.603.peg.60	CDS	jcf7180003493613	47864	47349	-2	-	516	Aspartyl protease	- none -
fig|953.603.peg.61	CDS	jcf7180003493613	47999	49699	2	+	1701	Inner membrane protein translocase and chaperone YidC, long form	- none -
fig|953.603.peg.62	CDS	jcf7180003493613	49677	50105	3	+	429	6,7-dimethyl-8-ribityllumazine synthase (EC 2.5.1.78)	Riboflavin, FMN and FAD metabolism; <br>Riboflavin synthesis cluster
fig|953.603.peg.63	CDS	jcf7180003493613	50105	50587	2	+	483	Transcription termination protein NusB	Riboflavin synthesis cluster; <br>Transcription factors bacterial
fig|953.603.peg.64	CDS	jcf7180003493613	51267	50806	-3	-	462	Deoxyuridine 5&#39;-triphosphate nucleotidohydrolase (EC 3.6.1.23)	Housecleaning nucleoside triphosphate pyrophosphatases; <br>Nudix proteins (nucleoside triphosphate hydrolases)
fig|953.603.peg.65	CDS	jcf7180003493613	52215	51409	-3	-	807	tRNA-modifying protein YgfZ	- none -
fig|953.603.peg.66	CDS	jcf7180003493613	52369	52659	1	+	291	Heat shock protein 10 kDa family chaperone GroES	- none -
fig|953.603.peg.67	CDS	jcf7180003493613	52760	54409	2	+	1650	Heat shock protein 60 kDa family chaperone GroEL	- none -
fig|953.603.peg.68	CDS	jcf7180003493613	54423	54569	3	+	147	hypothetical protein	- none -
fig|953.603.peg.69	CDS	jcf7180003493613	54912	55415	3	+	504	OrfA protein	- none -
fig|953.603.peg.70	CDS	jcf7180003493613	55691	57025	2	+	1335	Sodium:alanine symporter family protein	- none -
fig|953.603.peg.71	CDS	jcf7180003493613	57145	59547	1	+	2403	Dentin sialophosphoprotein precursor	- none -
fig|953.603.peg.72	CDS	jcf7180003493613	60136	59807	-1	-	330	hypothetical protein	- none -
fig|953.603.peg.73	CDS	jcf7180003493613	60388	61884	1	+	1497	Peptidoglycan lipid II flippase MurJ	- none -
fig|953.603.peg.74	CDS	jcf7180003493613	61888	64431	1	+	2544	hypothetical protein	- none -
fig|953.603.peg.75	CDS	jcf7180003493613	65988	64795	-3	-	1194	Phage portal protein	Phage packaging machinery
fig|953.603.peg.76	CDS	jcf7180003493613	65991	66134	3	+	144	hypothetical protein	- none -
fig|953.603.peg.77	CDS	jcf7180003493613	66302	66919	2	+	618	Octanoate-[acyl-carrier-protein]-protein-N-octanoyltransferase (EC 2.3.1.181)	- none -
fig|953.603.peg.78	CDS	jcf7180003493613	66919	67878	1	+	960	Muramoyltetrapeptide carboxypeptidase (EC 3.4.17.13)	Metallocarboxypeptidases (EC 3.4.17.-); <br>Murein Hydrolases; <br>Recycling of Peptidoglycan Amino Acids
fig|953.603.peg.79	CDS	jcf7180003493613	68299	68490	1	+	192	hypothetical protein	- none -
fig|953.603.peg.80	CDS	jcf7180003493613	69801	68554	-3	-	1248	Cysteine desulfurase (EC 2.8.1.7) => IscS	- none -
fig|953.603.peg.81	CDS	jcf7180003493613	71035	70889	-1	-	147	conserved hypothetical protein	- none -
fig|953.603.peg.82	CDS	jcf7180003493613	71356	71475	1	+	120	hypothetical protein	- none -
fig|953.603.peg.83	CDS	jcf7180003493613	71880	71479	-3	-	402	ApaG protein	- none -
fig|953.603.peg.84	CDS	jcf7180003493613	71977	73044	1	+	1068	N5-carboxyaminoimidazole ribonucleotide synthase (EC 6.3.4.18)	- none -
fig|953.603.peg.85	CDS	jcf7180003493613	74057	73038	-2	-	1020	Aspartate-semialdehyde dehydrogenase (EC 1.2.1.11)	Lysine Biosynthesis DAP Pathway; <br>Lysine Biosynthesis DAP Pathway, GJO scratch; <br>Threonine and Homoserine Biosynthesis
fig|953.603.peg.86	CDS	jcf7180003493613	74198	74644	2	+	447	hypothetical protein	- none -
fig|953.603.peg.87	CDS	jcf7180003493613	75930	74653	-3	-	1278	Putrescine-ornithine antiporter	- none -
fig|953.603.peg.88	CDS	jcf7180003493613	76069	77484	1	+	1416	hypothetical protein	- none -
fig|953.603.peg.89	CDS	jcf7180003493613	79233	78376	-3	-	858	4-hydroxybenzoate polyprenyltransferase (EC 2.5.1.39)	- none -
fig|953.603.peg.90	CDS	jcf7180003493613	79653	79237	-3	-	417	Ribosome-binding factor A	CBSS-138119.3.peg.2719; <br>NusA-TFII Cluster; <br>Translation initiation factors bacterial
fig|953.603.peg.91	CDS	jcf7180003493613	81987	79663	-3	-	2325	Translation initiation factor 2	CBSS-138119.3.peg.2719; <br>NusA-TFII Cluster; <br>Translation initiation factors bacterial
fig|953.603.peg.92	CDS	jcf7180003493613	83559	81997	-3	-	1563	Transcription termination protein NusA	NusA-TFII Cluster; <br>Transcription factors bacterial
fig|953.603.peg.93	CDS	jcf7180003493613	86722	83648	-1	-	3075	RND multidrug efflux transporter; Acriflavin resistance protein	- none -
fig|953.603.peg.94	CDS	jcf7180003493613	86897	87553	2	+	657	hypothetical protein	- none -
fig|953.603.peg.95	CDS	jcf7180003493613	88294	87557	-1	-	738	Putative glutamine synthetase, Rickettsiales type (EC 6.3.1.2)	Ammonia assimilation; <br>Glutamine, Glutamate, Aspartate and Asparagine Biosynthesis; <br>Glutamine synthetases
fig|953.603.peg.96	CDS	jcf7180003493613	88621	90003	1	+	1383	Chromosomal replication initiator protein DnaA	DNA replication cluster 1
fig|953.603.peg.97	CDS	jcf7180003493613	91296	90031	-3	-	1266	Phosphoprotein phosphatase	- none -
fig|953.603.peg.98	CDS	jcf7180003493613	91606	92688	1	+	1083	Uncharacterized domain, not in CDD / GTP cyclohydrolase II (EC 3.5.4.25)	Riboflavin, FMN and FAD metabolism; <br>Riboflavin synthesis cluster
fig|953.603.peg.99	CDS	jcf7180003493613	92761	93441	1	+	681	Inner membrane protein forms channel for type IV secretion of T-DNA complex, VirB8	Vir-like type 4 secretion system; <br>pVir Plasmid of Campylobacter
fig|953.603.peg.100	CDS	jcf7180003493613	93434	94228	2	+	795	Outer membrane and periplasm component of type IV secretion of T-DNA complex, has secretin-like domain, VirB9	Vir-like type 4 secretion system
fig|953.603.peg.101	CDS	jcf7180003493613	94245	95693	3	+	1449	Inner membrane protein of type IV secretion of T-DNA complex, TonB-like, VirB10	Vir-like type 4 secretion system
fig|953.603.peg.102	CDS	jcf7180003493613	95695	96687	1	+	993	ATPase required for both assembly of type IV secretion complex and secretion of T-DNA complex, VirB11	Vir-like type 4 secretion system; <br>pVir Plasmid of Campylobacter
fig|953.603.peg.103	CDS	jcf7180003493613	96718	98733	1	+	2016	Coupling protein VirD4, ATPase required for T-DNA transfer	Vir-like type 4 secretion system; <br>pVir Plasmid of Campylobacter
fig|953.603.peg.104	CDS	jcf7180003493613	98855	99688	2	+	834	Putative outer membrane protein	- none -
fig|953.603.peg.105	CDS	jcf7180003493613	100805	99966	-2	-	840	Peptide chain release factor N(5)-glutamine methyltransferase (EC 2.1.1.297)	- none -
fig|953.603.peg.106	CDS	jcf7180003493613	101235	101399	3	+	165	hypothetical protein	- none -
fig|953.603.peg.107	CDS	jcf7180003493613	102789	101776	-3	-	1014	Thioredoxin reductase (EC 1.8.1.9)	Thioredoxin-disulfide reductase; <br>pyrimidine conversions
fig|953.603.peg.108	CDS	jcf7180003493613	104421	103093	-3	-	1329	tRNA-5-carboxymethylaminomethyl-2-thiouridine(34) synthesis protein MnmE	- none -
fig|953.603.peg.109	CDS	jcf7180003493613	104634	105116	3	+	483	NADH-ubiquinone oxidoreductase chain I (EC 1.6.5.3)	NADH ubiquinone oxidoreductase; <br>Respiratory Complex I
fig|953.603.peg.110	CDS	jcf7180003493613	105168	105305	3	+	138	hypothetical protein	- none -
fig|953.603.peg.111	CDS	jcf7180003493613	105302	107203	2	+	1902	Threonyl-tRNA synthetase (EC 6.1.1.3)	tRNA aminoacylation, Thr
fig|953.603.peg.112	CDS	jcf7180003493613	107216	107734	2	+	519	Translation initiation factor 3	Mycobacterium virulence operon involved in protein synthesis (LSU ribosomal proteins); <br>Translation initiation factors bacterial
fig|953.603.peg.113	CDS	jcf7180003493613	109016	107763	-2	-	1254	NADH-ubiquinone oxidoreductase chain F (EC 1.6.5.3)	NADH ubiquinone oxidoreductase; <br>Respiratory Complex I
fig|953.603.peg.114	CDS	jcf7180003493613	109961	110281	2	+	321	hypothetical protein	- none -
fig|953.603.peg.115	CDS	jcf7180003493613	110377	111624	1	+	1248	hypothetical protein	- none -
fig|953.603.peg.116	CDS	jcf7180003493613	111670	112122	1	+	453	FIG01207688: hypothetical protein	- none -
fig|953.603.peg.117	CDS	jcf7180003493613	112589	112197	-2	-	393	Cytochrome c-type biogenesis protein CcmE, heme chaperone	Biogenesis of c-type cytochromes
fig|953.603.peg.118	CDS	jcf7180003493613	112710	112573	-3	-	138	hypothetical protein	- none -
fig|953.603.peg.119	CDS	jcf7180003493613	113576	112707	-2	-	870	Biotin operon repressor / Biotin--protein ligase (EC 6.3.4.9)(EC 6.3.4.10)(EC 6.3.4.11)(EC 6.3.4.15)	Biotin biosynthesis
fig|953.603.peg.120	CDS	jcf7180003493613	114966	113581	-3	-	1386	NADH-ubiquinone oxidoreductase chain N (EC 1.6.5.3)	NADH ubiquinone oxidoreductase; <br>Respiratory Complex I
fig|953.603.peg.121	CDS	jcf7180003493613	116405	114963	-2	-	1443	NADH-ubiquinone oxidoreductase chain M (EC 1.6.5.3)	NADH ubiquinone oxidoreductase; <br>Respiratory Complex I
fig|953.603.peg.122	CDS	jcf7180003493613	118256	116409	-2	-	1848	NADH-ubiquinone oxidoreductase chain L (EC 1.6.5.3)	NADH ubiquinone oxidoreductase; <br>Respiratory Complex I
fig|953.603.peg.123	CDS	jcf7180003493613	118569	118261	-3	-	309	NADH-ubiquinone oxidoreductase chain K (EC 1.6.5.3)	NADH ubiquinone oxidoreductase; <br>Respiratory Complex I
fig|953.603.peg.124	CDS	jcf7180003493613	119147	118560	-2	-	588	NADH-ubiquinone oxidoreductase chain J (EC 1.6.5.3)	NADH ubiquinone oxidoreductase; <br>Respiratory Complex I
fig|953.603.peg.125	CDS	jcf7180003493613	119356	119769	1	+	414	hypothetical protein	- none -
fig|953.603.peg.126	CDS	jcf7180003493613	119891	121804	2	+	1914	ATP-dependent DNA helicase UvrD/PcrA (EC 3.6.4.12)	- none -
fig|953.603.peg.127	CDS	jcf7180003493613	122161	123042	1	+	882	hypothetical protein	- none -
fig|953.603.peg.128	CDS	jcf7180003493613	123802	123047	-1	-	756	2-hydroxymuconic semialdehyde hydrolase (EC 3.7.1.9)	- none -
fig|953.603.peg.129	CDS	jcf7180003493613	124331	123804	-2	-	528	cytochrome c-1	- none -
fig|953.603.peg.130	CDS	jcf7180003493613	126023	124818	-2	-	1206	N-succinyl-L,L-diaminopimelate desuccinylase (EC 3.5.1.18)	Lysine Biosynthesis DAP Pathway; <br>Lysine Biosynthesis DAP Pathway, GJO scratch
fig|953.603.peg.131	CDS	jcf7180003493613	126066	127403	3	+	1338	Glycerol-1-phosphate dehydrogenase [NAD(P)+] (EC 1.1.1.261)	- none -
fig|953.603.peg.132	CDS	jcf7180003493613	128955	127663	-3	-	1293	Adenylosuccinate lyase (EC 4.3.2.2) @ SAICAR lyase (EC 4.3.2.2)	De Novo Purine Biosynthesis; <br>Purine conversions
fig|953.603.peg.133	CDS	jcf7180003493613	129613	129068	-1	-	546	LSU ribosomal protein L9p	- none -
fig|953.603.peg.134	CDS	jcf7180003493613	129896	129621	-2	-	276	SSU ribosomal protein S18p @ SSU ribosomal protein S18p, zinc-independent	Ribosome SSU bacterial; <br>Ribosome SSU bacterial
fig|953.603.peg.135	CDS	jcf7180003493613	130678	129896	-1	-	783	SSU ribosomal protein S6p	Ribosome SSU bacterial
fig|953.603.peg.136	CDS	jcf7180003493613	134089	130727	-1	-	3363	DNA polymerase III alpha subunit (EC 2.7.7.7)	- none -
fig|953.603.peg.137	CDS	jcf7180003493613	134254	134373	1	+	120	hypothetical protein	- none -
fig|953.603.peg.138	CDS	jcf7180003493613	134915	134619	-2	-	297	hypothetical protein	- none -
fig|953.603.peg.139	CDS	jcf7180003493613	137625	134935	-3	-	2691	RecB family exonuclease	- none -
fig|953.603.peg.140	CDS	jcf7180003493613	137733	140843	3	+	3111	Phosphoribosylformylglycinamidine synthase, PurS subunit (EC 6.3.5.3) / Phosphoribosylformylglycinamidine synthase, synthetase subunit (EC 6.3.5.3)	De Novo Purine Biosynthesis; <br>De Novo Purine Biosynthesis
fig|953.603.peg.141	CDS	jcf7180003493613	141016	141546	1	+	531	hypothetical protein	- none -
fig|953.603.peg.142	CDS	jcf7180003493613	142060	144855	1	+	2796	Excinuclease ABC subunit A	DNA repair, UvrABC system
fig|953.603.peg.143	CDS	jcf7180003493613	145044	145394	3	+	351	conserved hypothetical protein	- none -
fig|953.603.peg.144	CDS	jcf7180003493613	145413	145529	3	+	117	hypothetical protein	- none -
fig|953.603.peg.145	CDS	jcf7180003493613	145792	146502	1	+	711	Competence protein F homolog, phosphoribosyltransferase domain; protein YhgH required for utilization of DNA as sole source of carbon and energy	Biotin biosynthesis Experimental
fig|953.603.peg.146	CDS	jcf7180003493613	148059	146473	-3	-	1587	UDP-N-acetylmuramoyl-dipeptide--2,6-diaminopimelate ligase (EC 6.3.2.13)	- none -
fig|953.603.peg.147	CDS	jcf7180003493613	149275	148034	-1	-	1242	Cystathionine beta-lyase (EC 4.4.1.8)	Methionine Biosynthesis
fig|953.603.peg.148	CDS	jcf7180003493613	149567	149283	-2	-	285	Cell division protein BolA	- none -
fig|953.603.peg.149	CDS	jcf7180003493613	151785	149863	-3	-	1923	Chaperone protein DnaK	Protein chaperones
fig|953.603.peg.150	CDS	jcf7180003493613	153635	151872	-2	-	1764	Ribonuclease E (EC 3.1.26.12)	RNA processing and degradation, bacterial
fig|953.603.peg.151	CDS	jcf7180003493613	153785	153985	2	+	201	LSU ribosomal protein L33p @ LSU ribosomal protein L33p, zinc-independent	- none -
fig|953.603.peg.152	CDS	jcf7180003493613	154011	154286	3	+	276	hypothetical protein	- none -
fig|953.603.peg.153	CDS	jcf7180003493613	155541	154660	-3	-	882	Zinc ABC transporter, substrate-binding protein ZnuA	- none -
fig|953.603.peg.154	CDS	jcf7180003493613	155533	156273	1	+	741	Zinc ABC transporter, ATP-binding protein ZnuC	- none -
fig|953.603.peg.155	CDS	jcf7180003493613	156270	157700	3	+	1431	Ubiquinone biosynthesis regulatory protein kinase UbiB	- none -
fig|953.603.peg.156	CDS	jcf7180003493613	158257	157865	-1	-	393	RNA polymerase-binding transcription factor DksA	- none -
fig|953.603.peg.157	CDS	jcf7180003493613	158365	159012	1	+	648	Heme exporter protein B	- none -
fig|953.603.peg.158	CDS	jcf7180003493613	161628	159178	-3	-	2451	DNA topoisomerase I (EC 5.99.1.2)	CBSS-272943.3.peg.1367; <br>DNA topoisomerases, Type I, ATP-independent; <br>pVir Plasmid of Campylobacter
fig|953.603.peg.159	CDS	jcf7180003493613	161847	161716	-3	-	132	hypothetical protein	- none -
fig|953.603.peg.160	CDS	jcf7180003493613	161921	162106	2	+	186	hypothetical protein	- none -
fig|953.603.peg.161	CDS	jcf7180003493613	162346	163344	1	+	999	Pyruvate dehydrogenase E1 component beta subunit (EC 1.2.4.1)	Dehydrogenase complexes; <br>Pyruvate metabolism II: acetyl-CoA, acetogenesis from pyruvate
fig|953.603.peg.162	CDS	jcf7180003493613	163703	163347	-2	-	357	Major pilus subunit of type IV secretion complex, VirB2	Vir-like type 4 secretion system
fig|953.603.peg.163	CDS	jcf7180003493613	164716	164868	1	+	153	hypothetical protein	- none -
fig|953.603.peg.164	CDS	jcf7180003493613	165673	164882	-1	-	792	Prolipoprotein diacylglyceryl transferase	- none -
fig|953.603.peg.165	CDS	jcf7180003493613	166129	165680	-1	-	450	tmRNA-binding protein SmpB	Translation termination factors bacterial
fig|953.603.peg.166	CDS	jcf7180003493613	166741	166229	-1	-	513	ankyrin domain protein ank2	- none -
fig|953.603.peg.167	CDS	jcf7180003493613	166853	167383	2	+	531	Na+/H+ ion antiporter family protein	- none -
fig|953.603.peg.168	CDS	jcf7180003493613	167792	167376	-2	-	417	hypothetical protein	- none -
fig|953.603.peg.169	CDS	jcf7180003493613	168215	168781	2	+	567	Phosphoribosylglycinamide formyltransferase (EC 2.1.2.2)	5-FCL-like protein; <br>De Novo Purine Biosynthesis
fig|953.603.peg.170	CDS	jcf7180003493613	170094	168784	-3	-	1311	FIG015287: Zinc protease	- none -
fig|953.603.peg.171	CDS	jcf7180003493613	171421	170081	-1	-	1341	FIG015547: peptidase, M16 family	- none -
fig|953.603.peg.172	CDS	jcf7180003493613	171927	171451	-3	-	477	Lipoprotein signal peptidase (EC 3.4.23.36)	Signal peptidase
fig|953.603.peg.173	CDS	jcf7180003493613	172856	171924	-2	-	933	FMN adenylyltransferase (EC 2.7.7.2) / Riboflavin kinase (EC 2.7.1.26)	Riboflavin, FMN and FAD metabolism; <br>Riboflavin, FMN and FAD metabolism; <br>riboflavin to FAD; <br>riboflavin to FAD
fig|953.603.peg.174	CDS	jcf7180003493613	172925	173275	2	+	351	Glutaredoxin 3	Glutaredoxins; <br>Glutathione: Redox cycle
fig|953.603.peg.175	CDS	jcf7180003493613	173391	174263	3	+	873	hypothetical protein	- none -
fig|953.603.peg.176	CDS	jcf7180003493613	176809	175289	-1	-	1521	IMP cyclohydrolase (EC 3.5.4.10) / Phosphoribosylaminoimidazolecarboxamide formyltransferase (EC 2.1.2.3)	5-FCL-like protein; <br>De Novo Purine Biosynthesis; <br>De Novo Purine Biosynthesis
fig|953.603.peg.177	CDS	jcf7180003493613	177774	176890	-3	-	885	Methionyl-tRNA formyltransferase (EC 2.1.2.9)	Translation initiation factors bacterial
fig|953.603.peg.178	CDS	jcf7180003493613	178167	177802	-3	-	366	LSU ribosomal protein L20p	Mycobacterium virulence operon involved in protein synthesis (LSU ribosomal proteins)
fig|953.603.peg.179	CDS	jcf7180003493613	178394	178188	-2	-	207	LSU ribosomal protein L35p	Mycobacterium virulence operon involved in protein synthesis (LSU ribosomal proteins)
fig|953.603.peg.180	CDS	jcf7180003493613	178936	178493	-1	-	444	hypothetical protein	- none -
fig|953.603.peg.181	CDS	jcf7180003493613	179111	181720	2	+	2610	Alanyl-tRNA synthetase (EC 6.1.1.7)	tRNA aminoacylation, Ala
fig|953.603.peg.182	CDS	jcf7180003493613	183761	182292	-2	-	1470	Aspartyl-tRNA(Asn) amidotransferase subunit A (EC 6.3.5.6) @ Glutamyl-tRNA(Gln) amidotransferase subunit A (EC 6.3.5.7)	tRNA aminoacylation, Asp and Asn; <br>tRNA aminoacylation, Glu and Gln
fig|953.603.peg.183	CDS	jcf7180003493613	184006	184197	1	+	192	Mobile element protein	- none -
fig|953.603.peg.184	CDS	jcf7180003493613	184322	185818	2	+	1497	2,3-bisphosphoglycerate-independent phosphoglycerate mutase (EC 5.4.2.12)	- none -
fig|953.603.peg.185	CDS	jcf7180003493613	186588	185833	-3	-	756	hypothetical protein	- none -
fig|953.603.peg.186	CDS	jcf7180003493613	187623	186640	-3	-	984	Malonyl CoA-acyl carrier protein transacylase (EC 2.3.1.39)	Fatty Acid Biosynthesis FASII
fig|953.603.peg.187	CDS	jcf7180003493613	187752	187964	3	+	213	LSU ribosomal protein L31p @ LSU ribosomal protein L31p, zinc-independent	- none -
fig|953.603.peg.188	CDS	jcf7180003493613	188003	188797	2	+	795	NAD kinase (EC 2.7.1.23)	NAD and NADP cofactor biosynthesis global
fig|953.603.peg.189	CDS	jcf7180003493613	188882	190327	2	+	1446	hypothetical protein	- none -
fig|953.603.peg.190	CDS	jcf7180003493613	190351	190467	1	+	117	hypothetical protein	- none -
fig|953.603.peg.191	CDS	jcf7180003493613	190893	190774	-3	-	120	hypothetical protein	- none -
fig|953.603.peg.192	CDS	jcf7180003493613	192352	190982	-1	-	1371	Glutamyl-tRNA synthetase (EC 6.1.1.17)	Heme and Siroheme Biosynthesis; <br>tRNA aminoacylation, Glu and Gln
fig|953.603.peg.193	CDS	jcf7180003493613	192508	193215	1	+	708	hypothetical protein	- none -
fig|953.603.peg.194	CDS	jcf7180003493613	193279	195255	1	+	1977	Biotin carboxylase of acetyl-CoA carboxylase (EC 6.3.4.14) / Biotin carboxyl carrier protein of acetyl-CoA carboxylase; Propionyl-CoA carboxylase alpha chain (EC 6.4.1.3)	Fatty Acid Biosynthesis FASII; <br>Fatty Acid Biosynthesis FASII
fig|953.603.peg.195	CDS	jcf7180003493613	197821	196214	-1	-	1608	Glycosyl transferase, group 2 family	- none -
fig|953.603.peg.196	CDS	jcf7180003493613	198303	197827	-3	-	477	ATP synthase F0 sector subunit b (EC 3.6.3.14)	F0F1-type ATP synthase
fig|953.603.peg.197	CDS	jcf7180003493613	198791	198312	-2	-	480	ATP synthase F0 sector subunit b&#39; (EC 3.6.3.14)	F0F1-type ATP synthase
fig|953.603.peg.198	CDS	jcf7180003493613	199022	198795	-2	-	228	ATP synthase F0 sector subunit c (EC 3.6.3.14)	F0F1-type ATP synthase
fig|953.603.peg.199	CDS	jcf7180003493613	199807	199082	-1	-	726	ATP synthase F0 sector subunit a (EC 3.6.3.14)	F0F1-type ATP synthase
fig|953.603.peg.200	CDS	jcf7180003493613	200029	200316	1	+	288	hypothetical protein	- none -
fig|953.603.peg.201	CDS	jcf7180003493613	200437	202776	1	+	2340	Phenylalanyl-tRNA synthetase beta chain (EC 6.1.1.20)	tRNA aminoacylation, Phe
fig|953.603.peg.202	CDS	jcf7180003493613	205496	202770	-2	-	2727	hypothetical protein	- none -
fig|953.603.peg.203	CDS	jcf7180003493613	208940	205539	-2	-	3402	Isoleucyl-tRNA synthetase (EC 6.1.1.5)	tRNA aminoacylation, Ile
fig|953.603.peg.204	CDS	jcf7180003493613	210325	208991	-1	-	1335	tRNA-i(6)A37 methylthiotransferase (EC 2.8.4.3)	- none -
fig|953.603.peg.205	CDS	jcf7180003493613	211045	210617	-1	-	429	Protoporphyrinogen IX oxidase, novel form, HemJ (EC 1.3.-.-)	Heme and Siroheme Biosynthesis
fig|953.603.peg.206	CDS	jcf7180003493613	211111	212091	1	+	981	Pyruvate dehydrogenase E1 component alpha subunit (EC 1.2.4.1)	Dehydrogenase complexes; <br>Pyruvate metabolism II: acetyl-CoA, acetogenesis from pyruvate
fig|953.603.peg.207	CDS	jcf7180003493613	213221	214627	2	+	1407	UDP-N-acetylmuramoyl-L-alanine--D-glutamate ligase (EC 6.3.2.9)	- none -
fig|953.603.peg.208	CDS	jcf7180003493613	214634	215233	2	+	600	hypothetical protein	- none -
fig|953.603.peg.209	CDS	jcf7180003493613	215304	215639	3	+	336	hypothetical protein	- none -
fig|953.603.peg.210	CDS	jcf7180003493613	215807	216667	2	+	861	hypothetical protein	- none -
fig|953.603.peg.211	CDS	jcf7180003493613	217212	216664	-3	-	549	16S rRNA (guanine(966)-N(2))-methyltransferase (EC 2.1.1.171)	CBSS-266117.6.peg.1260; <br>CBSS-269801.1.peg.1715; <br>RNA methylation
fig|953.603.peg.212	CDS	jcf7180003493613	217951	217319	-1	-	633	hypothetical protein	- none -
fig|953.603.peg.213	CDS	jcf7180003493613	221141	217941	-2	-	3201	Inner membrane protein of type IV secretion of T-DNA complex, VirB6	Vir-like type 4 secretion system
fig|953.603.peg.214	CDS	jcf7180003493613	224126	221232	-2	-	2895	Inner membrane protein of type IV secretion of T-DNA complex, VirB6	Vir-like type 4 secretion system
fig|953.603.peg.215	CDS	jcf7180003493613	226522	224126	-1	-	2397	Inner membrane protein of type IV secretion of T-DNA complex, VirB6	Vir-like type 4 secretion system
fig|953.603.peg.216	CDS	jcf7180003493613	229045	226556	-1	-	2490	Inner membrane protein of type IV secretion of T-DNA complex, VirB6	Vir-like type 4 secretion system
fig|953.603.peg.217	CDS	jcf7180003493613	231443	229038	-2	-	2406	ATPase required for both assembly of type IV secretion complex and secretion of T-DNA complex, VirB4	Vir-like type 4 secretion system; <br>pVir Plasmid of Campylobacter
fig|953.603.peg.218	CDS	jcf7180003493613	231749	231453	-2	-	297	Inner membrane protein forms channel for type IV secretion of T-DNA complex, VirB3	Vir-like type 4 secretion system
fig|953.603.peg.219	CDS	jcf7180003493613	231857	233521	2	+	1665	Lysyl-tRNA synthetase (class I) (EC 6.1.1.6)	tRNA aminoacylation, Lys
fig|953.603.peg.220	CDS	jcf7180003493613	234151	233555	-1	-	597	hypothetical protein	- none -
fig|953.603.peg.221	CDS	jcf7180003493613	234402	235814	3	+	1413	Replicative DNA helicase (DnaB) (EC 3.6.4.12)	- none -
fig|953.603.peg.222	CDS	jcf7180003493613	235933	236985	1	+	1053	ATPase, AAA family	- none -
fig|953.603.peg.223	CDS	jcf7180003493613	238786	237185	-1	-	1602	Methionyl-tRNA synthetase (EC 6.1.1.10)	tRNA aminoacylation, Met
fig|953.603.peg.224	CDS	jcf7180003493613	239426	239289	-2	-	138	hypothetical protein	- none -
fig|953.603.peg.225	CDS	jcf7180003493613	240868	239699	-1	-	1170	Ribose-5-phosphate isomerase B (EC 5.3.1.6) / 3-demethylubiquinol 3-O-methyltransferase (EC 2.1.1.64) @ 2-polyprenyl-6-hydroxyphenyl methylase (EC 2.1.1.222)	- none -
fig|953.603.peg.226	CDS	jcf7180003493613	241044	242801	3	+	1758	DNA primase DnaG	- none -
fig|953.603.peg.227	CDS	jcf7180003493613	242996	242868	-2	-	129	hypothetical protein	- none -
fig|953.603.peg.228	CDS	jcf7180003493613	243039	244121	3	+	1083	Fic family protein	- none -
fig|953.603.peg.229	CDS	jcf7180003493613	244379	245413	2	+	1035	RND efflux system, membrane fusion protein	- none -
fig|953.603.peg.230	CDS	jcf7180003493613	245803	245480	-1	-	324	Uncharacterized monothiol glutaredoxin ycf64-like	Glutaredoxins; <br>Glutathione: Redox cycle
fig|953.603.peg.231	CDS	jcf7180003493613	246037	245819	-1	-	219	YrbA protein	Broadly distributed proteins not in subsystems
fig|953.603.peg.232	CDS	jcf7180003493613	247438	246116	-1	-	1323	NADP-dependent malic enzyme (EC 1.1.1.40)	Pyruvate metabolism I: anaplerotic reactions, PEP
fig|953.603.peg.233	CDS	jcf7180003493613	247565	248107	2	+	543	CDP-diacylglycerol--glycerol-3-phosphate 3-phosphatidyltransferase (EC 2.7.8.5)	- none -
fig|953.603.peg.234	CDS	jcf7180003493613	248215	249219	1	+	1005	hypothetical protein	- none -
fig|953.603.peg.235	CDS	jcf7180003493613	249280	249987	1	+	708	competence lipoprotein ComL, putative	- none -
fig|953.603.peg.236	CDS	jcf7180003493613	250047	250787	3	+	741	Probable transcriptional regulatory protein YebC	- none -
fig|953.603.peg.237	CDS	jcf7180003493613	250788	251687	3	+	900	M23/M37 peptidase domain protein	- none -
fig|953.603.peg.238	CDS	jcf7180003493613	251695	252540	1	+	846	Membrane protease family protein BA0301	- none -
fig|953.603.peg.239	CDS	jcf7180003493613	253044	253169	3	+	126	hypothetical protein	- none -
fig|953.603.peg.240	CDS	jcf7180003493613	253708	255111	1	+	1404	Malonyl-CoA decarboxylase (EC 4.1.1.9)	- none -
fig|953.603.peg.241	CDS	jcf7180003493613	255183	256979	3	+	1797	Translation elongation factor LepA	Translation elongation factors bacterial
fig|953.603.peg.242	CDS	jcf7180003493613	257848	258207	1	+	360	Ferredoxin, 2Fe-2S	Alanine biosynthesis; <br>Soluble cytochromes and functionally related electron carriers
fig|953.603.peg.243	CDS	jcf7180003493613	258210	259250	3	+	1041	hypothetical protein	- none -
fig|953.603.peg.244	CDS	jcf7180003493613	259234	259629	1	+	396	putative cytochrome c-type biogenesis protein	- none -
fig|953.603.peg.245	CDS	jcf7180003493613	260532	259639	-3	-	894	hypothetical protein	- none -
fig|953.603.peg.246	CDS	jcf7180003493613	260863	260717	-1	-	147	hypothetical protein	- none -
fig|953.603.peg.247	CDS	jcf7180003493613	262857	260860	-3	-	1998	DNA ligase (NAD(+)) (EC 6.5.1.2)	- none -
fig|953.603.peg.248	CDS	jcf7180003493613	263008	262862	-1	-	147	hypothetical protein	- none -
fig|953.603.peg.249	CDS	jcf7180003493613	263087	264409	2	+	1323	Glutamyl-tRNA(Gln) synthetase (EC 6.1.1.24)	tRNA aminoacylation, Glu and Gln
fig|953.603.peg.250	CDS	jcf7180003493613	264573	265466	3	+	894	hypothetical protein	- none -
fig|953.603.peg.251	CDS	jcf7180003493613	267075	265477	-3	-	1599	Ferric iron ABC transporter, permease protein	- none -
fig|953.603.peg.252	CDS	jcf7180003493613	267205	268032	1	+	828	Rhodanese domain protein UPF0176, Rickettsiales subgroup	Single-Rhodanese-domain proteins
fig|953.603.peg.253	CDS	jcf7180003493613	268564	268109	-1	-	456	Phage protein	- none -
fig|953.603.peg.254	CDS	jcf7180003493613	268907	269194	2	+	288	hypothetical protein	- none -
fig|953.603.peg.255	CDS	jcf7180003493613	269777	269202	-2	-	576	hypothetical protein	- none -
fig|953.603.peg.256	CDS	jcf7180003493613	270127	269861	-1	-	267	Periplasmic divalent cation tolerance protein CutA	Copper homeostasis: copper tolerance
fig|953.603.peg.257	CDS	jcf7180003493613	270341	270231	-2	-	111	hypothetical protein	- none -
fig|953.603.peg.258	CDS	jcf7180003493613	270505	270338	-1	-	168	hypothetical protein	- none -
fig|953.603.peg.259	CDS	jcf7180003493613	272205	270559	-3	-	1647	hypothetical protein	- none -
fig|953.603.peg.260	CDS	jcf7180003493613	272362	272577	1	+	216	hypothetical protein	- none -
fig|953.603.peg.261	CDS	jcf7180003493613	272652	273686	3	+	1035	HflK protein	Hfl operon
fig|953.603.peg.262	CDS	jcf7180003493613	273689	274561	2	+	873	HflC protein	Hfl operon
fig|953.603.peg.263	CDS	jcf7180003493613	274565	276049	2	+	1485	HtrA protease/chaperone protein	Periplasmic Stress Response
fig|953.603.peg.264	CDS	jcf7180003493613	276166	277596	1	+	1431	some similarities to phage related proteins	- none -
fig|953.603.peg.265	CDS	jcf7180003493613	279998	277608	-2	-	2391	hypothetical protein	- none -
fig|953.603.peg.266	CDS	jcf7180003493613	280220	280032	-2	-	189	hypothetical protein	- none -
fig|953.603.peg.267	CDS	jcf7180003493613	281921	280542	-2	-	1380	hypothetical protein	- none -
fig|953.603.peg.268	CDS	jcf7180003493613	284067	282298	-3	-	1770	hypothetical protein	- none -
fig|953.603.peg.269	CDS	jcf7180003493613	286169	284256	-2	-	1914	Excinuclease ABC subunit B	DNA repair, UvrABC system
fig|953.603.peg.270	CDS	jcf7180003493613	286400	286239	-2	-	162	hypothetical protein	- none -
fig|953.603.peg.271	CDS	jcf7180003493613	287185	286424	-1	-	762	Ubiquinol-cytochrome C reductase, cytochrome C1 subunit	- none -
fig|953.603.peg.272	CDS	jcf7180003493613	288408	287185	-3	-	1224	Ubiquinol-cytochrome C reductase, cytochrome B subunit (EC 1.10.2.2)	- none -
fig|953.603.peg.273	CDS	jcf7180003493613	288652	288506	-1	-	147	DnaJ domain protein	- none -
fig|953.603.peg.274	CDS	jcf7180003493613	288721	289305	1	+	585	N-acetylmuramoyl-L-alanine amidase (EC 3.5.1.28)	Murein Hydrolases; <br>Recycling of Peptidoglycan Amino Acids
fig|953.603.peg.275	CDS	jcf7180003493613	289302	290249	3	+	948	N-acetylmuramoyl-L-alanine amidase (EC 3.5.1.28)	Murein Hydrolases; <br>Recycling of Peptidoglycan Amino Acids
fig|953.603.peg.276	CDS	jcf7180003493613	290517	290269	-3	-	249	DnaJ domain protein	- none -
fig|953.603.peg.277	CDS	jcf7180003493613	290519	290656	2	+	138	FIG01207633: hypothetical protein	- none -
fig|953.603.peg.278	CDS	jcf7180003493613	290678	291262	2	+	585	NifU domain protein	- none -
fig|953.603.peg.279	CDS	jcf7180003493613	291259	292485	1	+	1227	Histidyl-tRNA synthetase (EC 6.1.1.21)	tRNA aminoacylation, His
fig|953.603.peg.280	CDS	jcf7180003493613	293258	292506	-2	-	753	5&#39;-nucleotidase SurE (EC 3.1.3.5)	- none -
fig|953.603.peg.281	CDS	jcf7180003493613	295220	293877	-2	-	1344	Signal recognition particle protein Ffh	- none -
fig|953.603.peg.282	CDS	jcf7180003493613	296764	295205	-1	-	1560	Na(+) H(+) antiporter subunit A	- none -
fig|953.603.peg.283	CDS	jcf7180003493613	300034	297068	-1	-	2967	Glutamate synthase [NADPH] small chain (EC 1.4.1.13)	Ammonia assimilation; <br>Glutamine, Glutamate, Aspartate and Asparagine Biosynthesis
fig|953.603.peg.284	CDS	jcf7180003493613	300504	300064	-3	-	441	3-hydroxyacyl-[acyl-carrier-protein] dehydratase, FabZ form (EC 4.2.1.59)	Fatty Acid Biosynthesis FASII
fig|953.603.peg.285	CDS	jcf7180003493613	301060	300509	-1	-	552	Outer membrane protein H precursor	Periplasmic Stress Response
fig|953.603.peg.286	CDS	jcf7180003493613	303397	301061	-1	-	2337	Outer membrane protein assembly factor YaeT	- none -
fig|953.603.peg.287	CDS	jcf7180003493613	304523	303405	-2	-	1119	Intramembrane protease RasP/YluC, implicated in cell division based on FtsL cleavage	CBSS-83331.1.peg.3039; <br>Periplasmic Stress Response
fig|953.603.peg.288	CDS	jcf7180003493613	304623	304901	3	+	279	Succinate dehydrogenase flavin-adding protein, antitoxin of CptAB toxin-antitoxin	- none -
fig|953.603.peg.289	CDS	jcf7180003493613	305202	304876	-3	-	327	hypothetical protein	- none -
fig|953.603.peg.290	CDS	jcf7180003493613	305553	305275	-3	-	279	DNA-binding protein, HU family	- none -
fig|953.603.peg.291	CDS	jcf7180003493613	307235	305583	-2	-	1653	SSU ribosomal protein S1p	Ribosome SSU bacterial
fig|953.603.peg.292	CDS	jcf7180003493613	307375	308040	1	+	666	tRNA (guanine(46)-N(7))-methyltransferase (EC 2.1.1.33)	- none -
fig|953.603.peg.293	CDS	jcf7180003493613	309446	308718	-2	-	729	Alternative Folylglutamate Synthase	- none -
fig|953.603.peg.294	CDS	jcf7180003493613	309927	309448	-3	-	480	Dihydrofolate reductase (EC 1.5.1.3)	5-FCL-like protein
fig|953.603.peg.295	CDS	jcf7180003493613	311222	309924	-2	-	1299	Dihydropteroate synthase (EC 2.5.1.15)	- none -
fig|953.603.peg.296	CDS	jcf7180003493613	311602	311219	-1	-	384	Dihydroneopterin aldolase (EC 4.1.2.25)	- none -
fig|953.603.peg.297	CDS	jcf7180003493613	312293	311634	-2	-	660	Alternative para-aminobenzoate biosynthesis enzyme CT610	- none -
fig|953.603.peg.298	CDS	jcf7180003493613	312824	312501	-2	-	324	Thioredoxin	- none -
fig|953.603.peg.299	CDS	jcf7180003493613	313559	312939	-2	-	621	Ribonuclease D related protein	- none -
fig|953.603.peg.300	CDS	jcf7180003493613	316011	314590	-3	-	1422	hypothetical protein	- none -
fig|953.603.peg.301	CDS	jcf7180003493613	317055	316423	-3	-	633	rare lipoprotein A, putative	- none -
fig|953.603.peg.302	CDS	jcf7180003493613	317124	318638	3	+	1515	UDP-N-acetylmuramate--L-alanine ligase (EC 6.3.2.8)	- none -
fig|953.603.peg.303	CDS	jcf7180003493613	318870	320144	3	+	1275	Enolase (EC 4.2.1.11)	Glycolysis and Gluconeogenesis
fig|953.603.peg.304	CDS	jcf7180003493613	320132	321154	2	+	1023	GTP-binding protein Obg	CBSS-176279.3.peg.868
fig|953.603.peg.305	CDS	jcf7180003493613	321360	321473	3	+	114	hypothetical protein	- none -
fig|953.603.peg.306	CDS	jcf7180003493613	321723	322058	3	+	336	hypothetical protein	- none -
fig|953.603.peg.307	CDS	jcf7180003493613	324448	322427	-1	-	2022	ATP-dependent DNA helicase RecG (EC 3.6.4.12)	- none -
fig|953.603.peg.308	CDS	jcf7180003493613	324621	325448	3	+	828	hypothetical protein	- none -
fig|953.603.peg.309	CDS	jcf7180003493613	326345	325452	-2	-	894	tRNA dimethylallyltransferase (EC 2.5.1.75)	tRNA processing
fig|953.603.peg.310	CDS	jcf7180003493613	326421	326891	3	+	471	hypothetical protein	- none -
fig|953.603.peg.311	CDS	jcf7180003493613	326987	327547	2	+	561	Threonylcarbamoyl-AMP synthase (EC 2.7.7.87)	- none -
fig|953.603.peg.312	CDS	jcf7180003493613	327592	328413	1	+	822	DNA polymerase III delta prime subunit (EC 2.7.7.7)	- none -
fig|953.603.peg.313	CDS	jcf7180003493613	328487	329281	2	+	795	hypothetical protein	- none -
fig|953.603.peg.314	CDS	jcf7180003493613	329340	330002	3	+	663	Inner membrane protein forms channel for type IV secretion of T-DNA complex, VirB8	Vir-like type 4 secretion system; <br>pVir Plasmid of Campylobacter
fig|953.603.peg.315	CDS	jcf7180003493613	331486	329999	-1	-	1488	Na(+) H(+) antiporter subunit A	- none -
fig|953.603.peg.316	CDS	jcf7180003493613	331605	331486	-3	-	120	hypothetical protein	- none -
fig|953.603.peg.317	CDS	jcf7180003493613	332042	331680	-2	-	363	Holo-[acyl-carrier-protein] synthase (EC 2.7.8.7)	- none -
fig|953.603.peg.318	CDS	jcf7180003493613	333307	332039	-1	-	1269	Prolyl-tRNA synthetase (EC 6.1.1.15), bacterial type	tRNA aminoacylation, Pro
fig|953.603.peg.319	CDS	jcf7180003493613	334560	333445	-3	-	1116	hypothetical protein	- none -
fig|953.603.peg.320	CDS	jcf7180003493613	334883	334659	-2	-	225	WH2 motif domain protein	- none -
fig|953.603.peg.321	CDS	jcf7180003493613	336430	335264	-1	-	1167	Aspartokinase (EC 2.7.2.4)	Lysine Biosynthesis DAP Pathway; <br>Lysine Biosynthesis DAP Pathway, GJO scratch; <br>Threonine and Homoserine Biosynthesis
fig|953.603.peg.322	CDS	jcf7180003493613	336726	338465	3	+	1740	Single-stranded-DNA-specific exonuclease RecJ	- none -
fig|953.603.peg.323	CDS	jcf7180003493613	339656	338484	-2	-	1173	NADH-ubiquinone oxidoreductase chain D (EC 1.6.5.3)	NADH ubiquinone oxidoreductase; <br>Respiratory Complex I
fig|953.603.peg.324	CDS	jcf7180003493613	340198	341376	1	+	1179	N-acetylornithine aminotransferase (EC 2.6.1.11)	- none -
fig|953.603.peg.325	CDS	jcf7180003493613	341465	342748	2	+	1284	Hemolysins and related proteins containing CBS domains	- none -
fig|953.603.peg.326	CDS	jcf7180003493613	342762	343028	3	+	267	hypothetical protein	- none -
fig|953.603.peg.327	CDS	jcf7180003493613	343021	343686	1	+	666	Flavin prenyltransferase UbiX	- none -
fig|953.603.peg.328	CDS	jcf7180003493613	343670	344548	2	+	879	Methenyltetrahydrofolate cyclohydrolase (EC 3.5.4.9) / Methylenetetrahydrofolate dehydrogenase (NADP+) (EC 1.5.1.5)	5-FCL-like protein; <br>One-carbon metabolism by tetrahydropterines; <br>One-carbon metabolism by tetrahydropterines
fig|953.603.peg.329	CDS	jcf7180003493613	344847	345491	3	+	645	Phospholipase/carboxylesterase family protein	- none -
fig|953.603.peg.330	CDS	jcf7180003493613	345497	346297	2	+	801	Nucleoside-diphosphate-sugar epimerases	- none -
fig|953.603.peg.331	CDS	jcf7180003493613	347742	346312	-3	-	1431	hypothetical protein	- none -
fig|953.603.peg.332	CDS	jcf7180003493613	351084	347866	-3	-	3219	Carbamoyl-phosphate synthase large chain (EC 6.3.5.5)	- none -
fig|953.603.peg.333	CDS	jcf7180003493613	352213	351458	-1	-	756	Oxidoreductase, short-chain dehydrogenase/reductase family	- none -
fig|953.603.peg.334	CDS	jcf7180003493613	353015	352200	-2	-	816	Inner membrane protein YihY, formerly thought to be RNase BN	Riboflavin synthesis cluster
fig|953.603.peg.335	CDS	jcf7180003493613	353151	353483	3	+	333	Major pilus subunit of type IV secretion complex, VirB2	Vir-like type 4 secretion system
fig|953.603.peg.336	CDS	jcf7180003493613	353851	353735	-1	-	117	hypothetical protein	- none -
fig|953.603.peg.337	CDS	jcf7180003493613	354207	355091	3	+	885	GTP-binding protein Era	CBSS-176299.4.peg.1292
fig|953.603.peg.338	CDS	jcf7180003493613	355084	355932	1	+	849	Polysaccharide biosynthesis protein WlaX	- none -
fig|953.603.peg.339	CDS	jcf7180003493613	356114	358018	2	+	1905	Outer membrane porin	- none -
fig|953.603.peg.340	CDS	jcf7180003493613	358133	358264	2	+	132	Unknown	- none -
fig|953.603.peg.341	CDS	jcf7180003493613	358455	358312	-3	-	144	hypothetical protein	- none -
fig|953.603.peg.342	CDS	jcf7180003493613	358769	358650	-2	-	120	hypothetical protein	- none -
fig|953.603.peg.343	CDS	jcf7180003493613	359403	358984	-3	-	420	Nucleoside diphosphate kinase (EC 2.7.4.6)	Purine conversions; <br>pyrimidine conversions
fig|953.603.peg.344	CDS	jcf7180003493613	359517	360398	3	+	882	hypothetical protein	- none -
fig|953.603.peg.345	CDS	jcf7180003493613	360399	361331	3	+	933	Ferrochelatase, protoheme ferro-lyase (EC 4.99.1.1)	Heme and Siroheme Biosynthesis
fig|953.603.peg.346	CDS	jcf7180003493613	361395	362216	3	+	822	hypothetical protein	- none -
fig|953.603.peg.347	CDS	jcf7180003493613	363380	362220	-2	-	1161	Glutamate--cysteine ligase (EC 6.3.2.2), divergent, of Alpha- and Beta-proteobacteria type	Glutathione: Biosynthesis and gamma-glutamyl cycle
fig|953.603.peg.348	CDS	jcf7180003493613	363496	364050	1	+	555	ATP-dependent protease subunit HslV (EC 3.4.25.2)	- none -
fig|953.603.peg.349	CDS	jcf7180003493613	364052	365542	2	+	1491	ATP-dependent hsl protease ATP-binding subunit HslU	Proteolysis in bacteria, ATP-dependent
fig|953.603.peg.350	CDS	jcf7180003493613	366553	365612	-1	-	942	hypothetical protein	- none -
fig|953.603.peg.351	CDS	jcf7180003493613	367337	366546	-2	-	792	(2E,6E)-farnesyl diphosphate synthase (EC 2.5.1.10)	Isoprenoid Biosynthesis: Interconversions; <br>Isoprenoinds for Quinones; <br>Polyprenyl Diphosphate Biosynthesis
fig|953.603.peg.352	CDS	jcf7180003493613	367483	367743	1	+	261	Acyl carrier protein	Fatty Acid Biosynthesis FASII
fig|953.603.peg.353	CDS	jcf7180003493613	367757	369028	2	+	1272	3-oxoacyl-[acyl-carrier-protein] synthase, KASII (EC 2.3.1.179)	- none -
fig|953.603.peg.354	CDS	jcf7180003493613	369151	370428	1	+	1278	UDP-N-acetylglucosamine 1-carboxyvinyltransferase (EC 2.5.1.7)	UDP-N-acetylmuramate from Fructose-6-phosphate Biosynthesis
fig|953.603.peg.355	CDS	jcf7180003493613	370438	371292	1	+	855	Thymidylate synthase ThyX (EC 2.1.1.148)	- none -
fig|953.603.peg.356	CDS	jcf7180003493613	372520	371336	-1	-	1185	FIG01208089: hypothetical protein	- none -
fig|953.603.peg.357	CDS	jcf7180003493613	374389	372635	-1	-	1755	hypothetical protein	- none -
fig|953.603.peg.358	CDS	jcf7180003493613	374656	374775	1	+	120	hypothetical protein	- none -
fig|953.603.peg.359	CDS	jcf7180003493613	375952	375314	-1	-	639	Endonuclease III (EC 4.2.99.18)	- none -
fig|953.603.peg.360	CDS	jcf7180003493613	377224	375986	-1	-	1239	hypothetical protein	- none -
fig|953.603.peg.361	CDS	jcf7180003493613	378734	377307	-2	-	1428	Isocitrate dehydrogenase [NADP] (EC 1.1.1.42)	5-FCL-like protein
fig|953.603.peg.362	CDS	jcf7180003493613	378871	379368	1	+	498	hypothetical protein	- none -
fig|953.603.peg.363	CDS	jcf7180003493613	379538	379657	2	+	120	hypothetical protein	- none -
fig|953.603.peg.364	CDS	jcf7180003493613	380783	380109	-2	-	675	hypothetical protein	- none -
fig|953.603.peg.365	CDS	jcf7180003493613	381242	380952	-2	-	291	Excinuclease ABC, C subunit-like	- none -
fig|953.603.peg.366	CDS	jcf7180003493613	383876	381441	-2	-	2436	surface protein-related protein	- none -
fig|953.603.peg.367	CDS	jcf7180003493613	384230	385126	2	+	897	Zinc transporter ZitB	Cobalt-zinc-cadmium resistance
fig|953.603.peg.368	CDS	jcf7180003493613	385179	387056	3	+	1878	hypothetical protein	- none -
fig|953.603.peg.369	CDS	jcf7180003493613	387623	387051	-2	-	573	Acyl-phosphate:glycerol-3-phosphate O-acyltransferase PlsY (EC 2.3.1.n3)	- none -
fig|953.603.peg.370	CDS	jcf7180003493613	389237	387771	-2	-	1467	Sodium:alanine symporter family protein	- none -
fig|953.603.peg.371	CDS	jcf7180003493613	390583	389240	-1	-	1344	Sodium:alanine symporter family protein	- none -
fig|953.603.peg.372	CDS	jcf7180003493613	391385	390615	-2	-	771	CDP-diacylglycerol--serine O-phosphatidyltransferase (EC 2.7.8.8) @ Archaetidylserine synthase (EC 2.7.8.38)	- none -
fig|953.603.peg.373	CDS	jcf7180003493613	392074	391382	-1	-	693	Phosphatidylserine decarboxylase (EC 4.1.1.65)	- none -
fig|953.603.peg.374	CDS	jcf7180003493613	393394	392327	-1	-	1068	RecA protein	DNA repair, bacterial; <br>DNA repair, bacterial RecFOR pathway; <br>DNA repair system including RecA, MutS and a hypothetical protein
fig|953.603.peg.375	CDS	jcf7180003493613	393536	394273	2	+	738	tRNA pseudouridine(38-40) synthase (EC 5.4.99.12)	- none -
fig|953.603.peg.376	CDS	jcf7180003493613	395450	394299	-2	-	1152	DNA polymerase III beta subunit (EC 2.7.7.7)	DNA replication cluster 1
fig|953.603.peg.377	CDS	jcf7180003493613	396071	395574	-2	-	498	hypothetical protein	- none -
fig|953.603.peg.378	CDS	jcf7180003493613	396957	396064	-3	-	894	RNA polymerase sigma factor RpoH	Transcription initiation, bacterial sigma factors
fig|953.603.peg.379	CDS	jcf7180003493613	397216	397100	-1	-	117	hypothetical protein	- none -
fig|953.603.peg.380	CDS	jcf7180003493613	398462	398052	-2	-	411	hypothetical protein	- none -
fig|953.603.peg.381	CDS	jcf7180003493613	398986	398459	-1	-	528	Substrate-specific component BioY of biotin ECF transporter	Biotin biosynthesis
fig|953.603.peg.382	CDS	jcf7180003493613	399072	399659	3	+	588	Oxygen-insensitive NAD(P)H nitroreductase (EC 1.-.-.-) / Dihydropteridine reductase (EC 1.5.1.34)	- none -
fig|953.603.peg.383	CDS	jcf7180003493613	399637	400428	1	+	792	Diaminopimelate epimerase (EC 5.1.1.7)	CBSS-84588.1.peg.1247; <br>Lysine Biosynthesis DAP Pathway; <br>Lysine Biosynthesis DAP Pathway, GJO scratch
fig|953.603.peg.384	CDS	jcf7180003493613	400695	400579	-3	-	117	hypothetical protein	- none -
fig|953.603.peg.385	CDS	jcf7180003493613	401085	400957	-3	-	129	hypothetical protein	- none -
fig|953.603.peg.386	CDS	jcf7180003493613	402236	401352	-2	-	885	Succinyl-CoA ligase [ADP-forming] alpha chain (EC 6.2.1.5)	- none -
fig|953.603.peg.387	CDS	jcf7180003493613	403391	402240	-2	-	1152	Succinyl-CoA ligase [ADP-forming] beta chain (EC 6.2.1.5)	- none -
fig|953.603.peg.388	CDS	jcf7180003493613	403621	403421	-1	-	201	SSU ribosomal protein S21p	Ribosome SSU bacterial
fig|953.603.peg.389	CDS	jcf7180003493613	403777	403655	-1	-	123	hypothetical protein	- none -
fig|953.603.peg.390	CDS	jcf7180003493613	404762	404076	-2	-	687	16S rRNA (uracil(1498)-N(3))-methyltransferase (EC 2.1.1.193)	- none -
fig|953.603.peg.391	CDS	jcf7180003493613	406206	404908	-3	-	1299	ankyrin repeat domain protein, putative	- none -
fig|953.603.peg.392	CDS	jcf7180003493613	407111	406287	-2	-	825	Coproporphyrinogen III oxidase, aerobic (EC 1.3.3.3)	Heme and Siroheme Biosynthesis
fig|953.603.peg.393	CDS	jcf7180003493613	407272	409758	1	+	2487	Sensory box histidine kinase/response regulator	- none -
fig|953.603.peg.394	CDS	jcf7180003493613	409843	410685	1	+	843	Chromosome (plasmid) partitioning protein ParA	- none -
fig|953.603.peg.395	CDS	jcf7180003493613	410682	411533	3	+	852	Chromosome (plasmid) partitioning protein ParB	- none -
fig|953.603.peg.396	CDS	jcf7180003493613	411830	412351	2	+	522	Cytochrome b561	- none -
fig|953.603.peg.397	CDS	jcf7180003493613	412357	413409	1	+	1053	putative oxidoreductase, nitronate monooxygenase family	- none -
fig|953.603.peg.398	CDS	jcf7180003493613	413500	414630	1	+	1131	hypothetical protein	- none -
fig|953.603.peg.399	CDS	jcf7180003493613	414731	415102	2	+	372	hypothetical protein	- none -
fig|953.603.peg.400	CDS	jcf7180003493613	415147	417501	1	+	2355	ATPase required for both assembly of type IV secretion complex and secretion of T-DNA complex, VirB4	Vir-like type 4 secretion system; <br>pVir Plasmid of Campylobacter
fig|953.603.peg.401	CDS	jcf7180003493613	417461	420331	2	+	2871	hypothetical protein	- none -
fig|953.603.peg.402	CDS	jcf7180003493613	420439	420942	1	+	504	hypothetical protein	- none -
fig|953.603.peg.403	CDS	jcf7180003493613	421430	420939	-2	-	492	hypothetical protein shared among alpha-Proteobacteria	- none -
fig|953.603.peg.404	CDS	jcf7180003493613	421501	422811	1	+	1311	Dihydrolipoamide acetyltransferase component of pyruvate dehydrogenase complex (EC 2.3.1.12)	5-FCL-like protein; <br>Dehydrogenase complexes; <br>Pyruvate metabolism II: acetyl-CoA, acetogenesis from pyruvate
fig|953.603.peg.405	CDS	jcf7180003493613	422872	423876	1	+	1005	hypothetical protein	- none -
fig|953.603.peg.406	CDS	jcf7180003493613	425158	424031	-1	-	1128	FIG01208520: hypothetical protein	- none -
fig|953.603.peg.407	CDS	jcf7180003493613	425833	425228	-1	-	606	Recombination protein RecR	DNA processing cluster; <br>DNA repair, bacterial RecFOR pathway
fig|953.603.peg.408	CDS	jcf7180003493613	426887	426768	-2	-	120	hypothetical protein	- none -
fig|953.603.peg.409	CDS	jcf7180003493613	427821	427024	-3	-	798	Phosphoribosylformylglycinamidine synthase, glutamine amidotransferase subunit (EC 6.3.5.3)	De Novo Purine Biosynthesis
fig|953.603.peg.410	CDS	jcf7180003493613	429078	427828	-3	-	1251	Phosphate ABC transporter, permease protein PstA (TC 3.A.1.7.1)	- none -
fig|953.603.peg.411	CDS	jcf7180003493613	429218	429075	-2	-	144	hypothetical protein	- none -
fig|953.603.peg.412	CDS	jcf7180003493613	429705	429328	-3	-	378	LSU ribosomal protein L19p	- none -
fig|953.603.peg.413	CDS	jcf7180003493613	430399	429689	-1	-	711	tRNA (guanine(37)-N(1))-methyltransferase (EC 2.1.1.228)	- none -
fig|953.603.peg.414	CDS	jcf7180003493613	430474	431196	1	+	723	Phosphoribosylaminoimidazole-succinocarboxamide synthase (EC 6.3.2.6)	De Novo Purine Biosynthesis
fig|953.603.peg.415	CDS	jcf7180003493613	432230	431193	-2	-	1038	Phosphoribosylformylglycinamidine cyclo-ligase (EC 6.3.3.1)	De Novo Purine Biosynthesis
fig|953.603.peg.416	CDS	jcf7180003493613	432364	432657	1	+	294	hypothetical protein	- none -
fig|953.603.peg.417	CDS	jcf7180003493613	432663	433016	3	+	354	hypothetical protein	- none -
fig|953.603.peg.418	CDS	jcf7180003493613	433898	433080	-2	-	819	CBS domain protein	- none -
fig|953.603.peg.419	CDS	jcf7180003493613	434301	435317	3	+	1017	Uroporphyrinogen III decarboxylase (EC 4.1.1.37)	Heme and Siroheme Biosynthesis
fig|953.603.peg.420	CDS	jcf7180003493613	435387	436580	3	+	1194	Aspartate aminotransferase (EC 2.6.1.1)	Glutamine, Glutamate, Aspartate and Asparagine Biosynthesis; <br>Threonine and Homoserine Biosynthesis
fig|953.603.peg.421	CDS	jcf7180003493613	437122	436634	-1	-	489	hypothetical protein	- none -
fig|953.603.peg.422	CDS	jcf7180003493613	437265	437426	3	+	162	hypothetical protein	- none -
fig|953.603.peg.423	CDS	jcf7180003493613	437527	438765	1	+	1239	Uncharacterized MFS-type transporter	- none -
fig|953.603.peg.424	CDS	jcf7180003493613	438737	440014	2	+	1278	Serine hydroxymethyltransferase (EC 2.1.2.1)	5-FCL-like protein; <br>Glycine Biosynthesis; <br>Serine Biosynthesis
fig|953.603.peg.425	CDS	jcf7180003493613	440988	441863	3	+	876	TPR domain protein	- none -
fig|953.603.peg.426	CDS	jcf7180003493613	442070	444778	2	+	2709	DNA gyrase subunit A (EC 5.99.1.3)	DNA gyrase subunits; <br>DNA replication cluster 1; <br>DNA topoisomerases, Type II, ATP-dependent; <br>Resistance to fluoroquinolones
fig|953.603.peg.427	CDS	jcf7180003493613	444865	445464	1	+	600	Ubiquinol-cytochrome C reductase iron-sulfur subunit (EC 1.10.2.2)	- none -
fig|953.603.peg.428	CDS	jcf7180003493613	447687	445474	-3	-	2214	Helicase PriA essential for oriC/DnaA-independent DNA replication	- none -
fig|953.603.peg.429	CDS	jcf7180003493613	448092	447823	-3	-	270	hypothetical protein	- none -
fig|953.603.peg.430	CDS	jcf7180003493613	448240	448109	-1	-	132	hypothetical protein	- none -
fig|953.603.peg.431	CDS	jcf7180003493613	448649	448500	-2	-	150	hypothetical protein	- none -
fig|953.603.peg.432	CDS	jcf7180003493613	448758	449414	3	+	657	hypothetical protein	- none -
fig|953.603.peg.433	CDS	jcf7180003493613	450388	450825	1	+	438	ClpXP protease specificity-enhancing factor SspBalpha	- none -
fig|953.603.peg.434	CDS	jcf7180003493613	451040	451261	2	+	222	RelB/StbD replicon stabilization protein (antitoxin to RelE/StbE)	- none -
fig|953.603.peg.435	CDS	jcf7180003493613	451242	451553	3	+	312	mRNA interferase RelE	- none -
fig|953.603.peg.436	CDS	jcf7180003493613	451976	454099	2	+	2124	DNA translocase FtsK	- none -
fig|953.603.peg.437	CDS	jcf7180003493613	454231	454785	1	+	555	hypothetical protein	- none -
fig|953.603.peg.438	CDS	jcf7180003493613	455088	454939	-3	-	150	hypothetical protein	- none -
fig|953.603.peg.439	CDS	jcf7180003493613	455045	455602	2	+	558	hypothetical protein	- none -
fig|953.603.peg.440	CDS	jcf7180003493613	455628	456908	3	+	1281	(E)-4-hydroxy-3-methylbut-2-enyl-diphosphate synthase (flavodoxin) (EC 1.17.7.3)	- none -
fig|953.603.peg.441	CDS	jcf7180003493613	457063	456935	-1	-	129	hypothetical protein	- none -
fig|953.603.peg.442	CDS	jcf7180003493613	457117	457377	1	+	261	hypothetical protein	- none -
fig|953.603.peg.443	CDS	jcf7180003493613	457462	457596	1	+	135	hypothetical protein	- none -
fig|953.603.peg.444	CDS	jcf7180003493613	457725	459119	3	+	1395	Fumarate hydratase class II (EC 4.2.1.2)	- none -
fig|953.603.peg.445	CDS	jcf7180003493613	459458	459246	-2	-	213	FIG01208462: hypothetical protein	- none -
fig|953.603.peg.446	CDS	jcf7180003493613	459576	459827	3	+	252	hypothetical protein	- none -
fig|953.603.peg.447	CDS	jcf7180003493613	460025	460831	2	+	807	FAD/FMN-containing dehydrogenases	- none -
fig|953.603.peg.448	CDS	jcf7180003493613	462110	461067	-2	-	1044	SAM-dependent methyltransferase, MidA	- none -
fig|953.603.peg.449	CDS	jcf7180003493613	462212	462583	2	+	372	hypothetical protein	- none -
fig|953.603.peg.450	CDS	jcf7180003493613	462584	462868	2	+	285	hypothetical protein	- none -
fig|953.603.peg.451	CDS	jcf7180003493613	463705	462875	-1	-	831	2,3,4,5-tetrahydropyridine-2,6-dicarboxylate N-succinyltransferase (EC 2.3.1.117)	Lysine Biosynthesis DAP Pathway; <br>Lysine Biosynthesis DAP Pathway, GJO scratch
fig|953.603.peg.452	CDS	jcf7180003493613	463779	464207	3	+	429	hypothetical protein	- none -
fig|953.603.peg.453	CDS	jcf7180003493613	464325	465005	3	+	681	Ribulose-phosphate 3-epimerase (EC 5.1.3.1)	Riboflavin synthesis cluster
fig|953.603.peg.454	CDS	jcf7180003493613	467726	465453	-2	-	2274	Polyribonucleotide nucleotidyltransferase (EC 2.7.7.8)	- none -
fig|953.603.peg.455	CDS	jcf7180003493613	468013	467741	-1	-	273	SSU ribosomal protein S15p (S13e)	Ribosome SSU bacterial
fig|953.603.peg.456	CDS	jcf7180003493613	468964	468026	-1	-	939	tRNA pseudouridine(55) synthase (EC 5.4.99.25)	- none -
fig|953.603.peg.457	CDS	jcf7180003493613	469109	469489	2	+	381	hypothetical protein	- none -
fig|953.603.peg.458	CDS	jcf7180003493613	470803	469562	-1	-	1242	Diaminohydroxyphosphoribosylaminopyrimidine deaminase (EC 3.5.4.26) / 5-amino-6-(5-phosphoribosylamino)uracil reductase (EC 1.1.1.193)	Riboflavin, FMN and FAD metabolism; <br>Riboflavin, FMN and FAD metabolism; <br>Riboflavin synthesis cluster; <br>Riboflavin synthesis cluster
fig|953.603.peg.459	CDS	jcf7180003493613	472002	470803	-3	-	1200	dNTP triphosphohydrolase, broad substrate specificity	- none -
fig|953.603.peg.460	CDS	jcf7180003493613	472050	472511	3	+	462	probable iron binding protein from the HesB_IscA_SufA family	- none -
fig|953.603.peg.461	CDS	jcf7180003493613	472551	473225	3	+	675	Lipoprotein-releasing system ATP-binding protein LolD	- none -
fig|953.603.peg.462	CDS	jcf7180003493613	473418	473254	-3	-	165	hypothetical protein	- none -
fig|953.603.peg.463	CDS	jcf7180003493613	474169	473471	-1	-	699	Hydrolase SMc00528, alpha/beta fold family	- none -
fig|953.603.peg.464	CDS	jcf7180003493613	474325	475461	1	+	1137	Cysteine desulfurase (EC 2.8.1.7)	Alanine biosynthesis; <br>CBSS-84588.1.peg.1247
fig|953.603.peg.465	CDS	jcf7180003493613	476083	475889	-1	-	195	hypothetical protein	- none -
fig|953.603.peg.466	CDS	jcf7180003493613	477814	476453	-1	-	1362	Dihydrofolate synthase (EC 6.3.2.12) @ Folylpolyglutamate synthase (EC 6.3.2.17)	- none -
fig|953.603.peg.467	CDS	jcf7180003493613	478401	477811	-3	-	591	hypothetical protein	- none -
fig|953.603.peg.468	CDS	jcf7180003493613	478700	479161	2	+	462	Ribosome association toxin RatA	- none -
fig|953.603.peg.469	CDS	jcf7180003493613	479215	479910	1	+	696	Periplasmic thiol:disulfide interchange protein DsbA	Biogenesis of c-type cytochromes; <br>Periplasmic disulfide interchange
fig|953.603.peg.470	CDS	jcf7180003493613	480218	479940	-2	-	279	hypothetical protein	- none -
fig|953.603.peg.471	CDS	jcf7180003493613	480477	481124	3	+	648	Uncharacterized SAM-dependent O-methyltransferase	- none -
fig|953.603.peg.472	CDS	jcf7180003493613	481779	481126	-3	-	654	Glutathione S-transferase family protein	Glutathione: Non-redox reactions
fig|953.603.peg.473	CDS	jcf7180003493613	481931	481776	-2	-	156	hypothetical protein	- none -
fig|953.603.peg.474	CDS	jcf7180003493613	481962	483638	3	+	1677	DNA polymerase III subunits gamma and tau (EC 2.7.7.7)	DNA processing cluster
fig|953.603.peg.475	CDS	jcf7180003493613	483642	483974	3	+	333	Nucleoid-associated protein YaaK	- none -
fig|953.603.peg.477	CDS	jcf7180003493613	485261	485368	2	+	108	Mobile element protein	- none -
fig|953.603.peg.478	CDS	jcf7180003493613	485526	486752	3	+	1227	tRNA t(6)A37-methylthiotransferase (EC 2.8.4.5)	- none -
fig|953.603.peg.479	CDS	jcf7180003493613	486798	487745	3	+	948	Surface antigen-related protein	- none -
fig|953.603.peg.480	CDS	jcf7180003493613	489258	487753	-3	-	1506	General secretion pathway protein D	- none -
fig|953.603.peg.481	CDS	jcf7180003493613	490775	489402	-2	-	1374	ankyrin repeat domain protein	- none -
fig|953.603.peg.482	CDS	jcf7180003493613	491155	493077	1	+	1923	tRNA-5-carboxymethylaminomethyl-2-thiouridine(34) synthesis protein MnmG	- none -
fig|953.603.peg.483	CDS	jcf7180003493613	493083	494759	3	+	1677	Xaa-Pro aminopeptidase (EC 3.4.11.9)	Aminopeptidases (EC 3.4.11.-)
fig|953.603.peg.484	CDS	jcf7180003493613	494881	495246	1	+	366	hypothetical protein	- none -
fig|953.603.peg.485	CDS	jcf7180003493613	495500	495637	2	+	138	conserved hypothetical protein	- none -
fig|953.603.peg.486	CDS	jcf7180003493613	495624	495896	3	+	273	hypothetical protein	- none -
fig|953.603.peg.487	CDS	jcf7180003493613	496311	497489	3	+	1179	Ribonuclease D (EC 3.1.26.3)	tRNA processing
fig|953.603.peg.488	CDS	jcf7180003493613	498164	497577	-2	-	588	Dephospho-CoA kinase (EC 2.7.1.24)	Coenzyme A Biosynthesis
fig|953.603.peg.489	CDS	jcf7180003493613	498310	499734	1	+	1425	putative oxidoreductase, nitronate monooxygenase family	- none -
fig|953.603.peg.490	CDS	jcf7180003493613	499815	500645	3	+	831	hypothetical protein	- none -
fig|953.603.peg.491	CDS	jcf7180003493613	501962	500799	-2	-	1164	1-deoxy-D-xylulose 5-phosphate reductoisomerase (EC 1.1.1.267)	CBSS-83331.1.peg.3039
fig|953.603.peg.492	CDS	jcf7180003493613	502530	502036	-3	-	495	hypothetical protein	- none -
fig|953.603.peg.493	CDS	jcf7180003493613	503378	502674	-2	-	705	Phospholipid ABC transporter ATP-binding protein MlaF	- none -
fig|953.603.peg.494	CDS	jcf7180003493613	504153	503371	-3	-	783	Phospholipid ABC transporter permease protein MlaE	- none -
fig|953.603.peg.495	CDS	jcf7180003493613	504703	504897	1	+	195	LSU ribosomal protein L32p @ LSU ribosomal protein L32p, zinc-independent	- none -
fig|953.603.peg.496	CDS	jcf7180003493613	504848	505945	2	+	1098	Phosphate:acyl-ACP acyltransferase PlsX (EC 2.3.1.n2)	- none -
fig|953.603.peg.497	CDS	jcf7180003493613	505938	506894	3	+	957	3-oxoacyl-[acyl-carrier-protein] synthase, KASIII (EC 2.3.1.180)	- none -
fig|953.603.peg.498	CDS	jcf7180003493613	507052	507309	1	+	258	hypothetical protein	- none -
fig|953.603.peg.499	CDS	jcf7180003493613	507553	507434	-1	-	120	hypothetical protein	- none -
fig|953.603.peg.500	CDS	jcf7180003493613	508262	507768	-2	-	495	Smr domain family protein	- none -
fig|953.603.peg.501	CDS	jcf7180003493613	508355	509119	2	+	765	23S rRNA (guanosine(2251)-2&#39;-O)-methyltransferase (EC 2.1.1.185)	- none -
fig|953.603.peg.502	CDS	jcf7180003493613	509199	509921	3	+	723	putative membrane protein	- none -
fig|953.603.peg.503	CDS	jcf7180003493613	509922	510458	3	+	537	Cytochrome oxidase biogenesis protein Cox11-CtaG, copper delivery to Cox1	Biogenesis of cytochrome c oxidases; <br>CBSS-316057.3.peg.563
fig|953.603.peg.504	CDS	jcf7180003493613	511231	510524	-1	-	708	FIG01207955: hypothetical protein	- none -
fig|953.603.peg.505	CDS	jcf7180003493613	511350	512327	3	+	978	Quinone oxidoreductase (EC 1.6.5.5)	Quinone oxidoreductase family
fig|953.603.peg.506	CDS	jcf7180003493613	514373	513444	-2	-	930	4-hydroxy-3-methylbut-2-enyl diphosphate reductase (EC 1.17.7.4)	- none -
fig|953.603.peg.507	CDS	jcf7180003493613	514394	516019	2	+	1626	Cell division protein FtsI [Peptidoglycan synthetase] (EC 2.4.1.129)	CBSS-83331.1.peg.3039
fig|953.603.peg.508	CDS	jcf7180003493613	516198	516022	-3	-	177	hypothetical protein	- none -
fig|953.603.peg.509	CDS	jcf7180003493613	517216	516509	-1	-	708	Enhancing lycopene biosynthesis protein 2	- none -
fig|953.603.peg.510	CDS	jcf7180003493613	517366	518370	1	+	1005	hypothetical protein	- none -
fig|953.603.peg.511	CDS	jcf7180003493613	518975	518424	-2	-	552	5-formyltetrahydrofolate cyclo-ligase (EC 6.3.3.2)	5-FCL-like protein; <br>One-carbon metabolism by tetrahydropterines
fig|953.603.peg.512	CDS	jcf7180003493613	519579	518959	-3	-	621	hypothetical protein	- none -
fig|953.603.peg.513	CDS	jcf7180003493613	520820	519675	-2	-	1146	Parvulin-like peptidyl-prolyl isomerase	- none -
fig|953.603.peg.514	CDS	jcf7180003493613	521703	521197	-3	-	507	Inorganic pyrophosphatase (EC 3.6.1.1)	Phosphate metabolism
fig|953.603.peg.515	CDS	jcf7180003493613	522988	521774	-1	-	1215	hypothetical protein	- none -
fig|953.603.peg.516	CDS	jcf7180003493613	524200	523088	-1	-	1113	tRNA-specific 2-thiouridylase MnmA (EC 2.8.1.13)	- none -
fig|953.603.peg.517	CDS	jcf7180003493613	525524	524448	-2	-	1077	Rod shape-determining protein MreB	- none -
fig|953.603.peg.518	CDS	jcf7180003493613	526960	525545	-1	-	1416	hypothetical protein	- none -
fig|953.603.peg.519	CDS	jcf7180003493613	527073	527717	3	+	645	Tol-Pal system peptidoglycan-associated lipoprotein PAL	- none -
fig|953.603.peg.520	CDS	jcf7180003493613	527860	529152	1	+	1293	tRNA(Ile)-lysidine synthetase (EC 6.3.4.19)	tRNA processing
fig|953.603.peg.521	CDS	jcf7180003493613	529165	530988	1	+	1824	Cell division-associated, ATP-dependent zinc metalloprotease FtsH	- none -
fig|953.603.peg.522	CDS	jcf7180003493613	531147	531824	3	+	678	hypothetical protein	- none -
fig|953.603.peg.523	CDS	jcf7180003493613	532494	531850	-3	-	645	Thymidylate kinase (EC 2.7.4.9)	pyrimidine conversions
fig|953.603.peg.524	CDS	jcf7180003493613	532555	533127	1	+	573	Alkyl hydroperoxide reductase and/or thiol-specific antioxidant family (AhpC/TSA) protein	- none -
fig|953.603.peg.525	CDS	jcf7180003493613	533133	534851	3	+	1719	Inner membrane protein, KefB/KefC family	- none -
fig|953.603.peg.526	CDS	jcf7180003493613	535421	534882	-2	-	540	Cytochrome oxidase biogenesis protein Surf1, facilitates heme A insertion	Biogenesis of cytochrome c oxidases; <br>CBSS-316057.3.peg.563
fig|953.603.peg.527	CDS	jcf7180003493613	535977	535501	-3	-	477	Bacterioferritin (EC 1.16.3.1)	- none -
fig|953.603.peg.528	CDS	jcf7180003493613	536522	536037	-2	-	486	hypothetical protein	- none -
fig|953.603.peg.529	CDS	jcf7180003493613	537160	536522	-1	-	639	Hydrolase, haloacid dehalogenase-like family	- none -
fig|953.603.peg.530	CDS	jcf7180003493613	537336	538439	3	+	1104	hypothetical protein	- none -
fig|953.603.peg.531	CDS	jcf7180003493613	539028	538873	-3	-	156	hypothetical protein	- none -
fig|953.603.peg.532	CDS	jcf7180003493613	540307	538988	-1	-	1320	2-C-methyl-D-erythritol 4-phosphate cytidylyltransferase (EC 2.7.7.60) / 2-C-methyl-D-erythritol 2,4-cyclodiphosphate synthase (EC 4.6.1.12)	Stationary phase repair cluster; <br>Stationary phase repair cluster
fig|953.603.peg.533	CDS	jcf7180003493613	540805	541869	1	+	1065	UPF0118 membrane protein RT0621	- none -
fig|953.603.peg.534	CDS	jcf7180003493613	541972	542607	1	+	636	DnaA inactivator Hda (shorter homolog of DnaA)	- none -
fig|953.603.peg.535	CDS	jcf7180003493613	542793	542963	3	+	171	hypothetical protein	- none -
fig|953.603.peg.536	CDS	jcf7180003493613	542953	543939	1	+	987	Site-specific tyrosine recombinase XerD	- none -
fig|953.603.peg.537	CDS	jcf7180003493613	543995	544720	2	+	726	Acyl-CoA:1-acyl-sn-glycerol-3-phosphate acyltransferase (EC 2.3.1.51)	- none -
fig|953.603.peg.538	CDS	jcf7180003493613	544772	545041	2	+	270	SSU ribosomal protein S20p	Ribosome SSU bacterial
fig|953.603.peg.539	CDS	jcf7180003493613	545122	546372	1	+	1251	Citrate synthase (si) (EC 2.3.3.1)	- none -
fig|953.603.peg.540	CDS	jcf7180003493613	546985	549501	1	+	2517	DNA polymerase I (EC 2.7.7.7)	- none -
fig|953.603.peg.541	CDS	jcf7180003493613	549586	550758	1	+	1173	hypothetical protein	- none -
fig|953.603.peg.542	CDS	jcf7180003493613	551573	550794	-2	-	780	Exodeoxyribonuclease III (EC 3.1.11.2)	DNA repair, bacterial
fig|953.603.peg.543	CDS	jcf7180003493613	552280	551573	-1	-	708	Uroporphyrinogen-III synthase (EC 4.2.1.75)	Heme and Siroheme Biosynthesis
fig|953.603.peg.544	CDS	jcf7180003493613	552816	552433	-3	-	384	hypothetical protein	- none -
fig|953.603.peg.545	CDS	jcf7180003493613	553391	552906	-2	-	486	hypothetical protein	- none -
fig|953.603.peg.546	CDS	jcf7180003493613	553609	555027	1	+	1419	TldD protein, part of TldE/TldD proteolytic complex	CBSS-316057.3.peg.563; <br>Putative TldE-TldD proteolytic complex
fig|953.603.peg.547	CDS	jcf7180003493613	555577	555443	-1	-	135	hypothetical protein	- none -
fig|953.603.peg.548	CDS	jcf7180003493613	556037	555816	-2	-	222	hypothetical protein	- none -
fig|953.603.peg.549	CDS	jcf7180003493613	557523	556066	-3	-	1458	hypothetical protein	- none -
fig|953.603.peg.550	CDS	jcf7180003493613	560293	557906	-1	-	2388	DNA gyrase subunit B (EC 5.99.1.3)	DNA gyrase subunits; <br>DNA replication cluster 1; <br>DNA topoisomerases, Type II, ATP-dependent; <br>Resistance to fluoroquinolones
fig|953.603.peg.551	CDS	jcf7180003493613	561117	560509	-3	-	609	Cytochrome oxidase biogenesis protein Sco1/SenC/PrrC, thiol-disulfide reductase involved in Cu(I) insertion into CoxII Cu(A) center	- none -
fig|953.603.peg.552	CDS	jcf7180003493613	561857	561162	-2	-	696	DNA polymerase III epsilon subunit (EC 2.7.7.7)	CBSS-228410.1.peg.134; <br>CBSS-342610.3.peg.1536
fig|953.603.peg.553	CDS	jcf7180003493613	562532	561882	-2	-	651	Tim44-like domain protein	- none -
fig|953.603.peg.554	CDS	jcf7180003493613	562697	563200	2	+	504	Protein-export protein SecB (maintains pre-export unfolded state)	- none -
fig|953.603.peg.555	CDS	jcf7180003493613	563265	563513	3	+	249	tRNA pseudouridine synthase B (EC 4.2.1.70)	CBSS-138119.3.peg.2719; <br>RNA pseudouridine syntheses; <br>tRNA processing
fig|953.603.peg.556	CDS	jcf7180003493613	563510	566092	2	+	2583	Aconitate hydratase (EC 4.2.1.3)	- none -
fig|953.603.peg.557	CDS	jcf7180003493613	566218	569358	1	+	3141	Proline dehydrogenase (EC 1.5.5.2) / Delta-1-pyrroline-5-carboxylate dehydrogenase (EC 1.2.1.88)	Proline, 4-hydroxyproline uptake and utilization
fig|953.603.peg.558	CDS	jcf7180003493613	569870	570511	2	+	642	Putative dioxygenase	- none -
fig|953.603.peg.559	CDS	jcf7180003493613	570648	572111	3	+	1464	Cytosol aminopeptidase PepA (EC 3.4.11.1)	Aminopeptidases (EC 3.4.11.-); <br>Dehydrogenase complexes
fig|953.603.peg.560	CDS	jcf7180003493613	572357	572569	2	+	213	Uncharacterized protein RT0563	- none -
fig|953.603.peg.561	CDS	jcf7180003493613	572554	574623	1	+	2070	NADH-ubiquinone oxidoreductase chain G (EC 1.6.5.3)	NADH ubiquinone oxidoreductase; <br>Respiratory Complex I
fig|953.603.peg.562	CDS	jcf7180003493613	574607	575632	2	+	1026	NADH-ubiquinone oxidoreductase chain H (EC 1.6.5.3)	NADH ubiquinone oxidoreductase; <br>Respiratory Complex I
fig|953.603.peg.563	CDS	jcf7180003493613	575625	576629	3	+	1005	Porphobilinogen synthase (EC 4.2.1.24)	Heme and Siroheme Biosynthesis
fig|953.603.peg.564	CDS	jcf7180003493613	576767	577525	2	+	759	hypothetical protein	- none -
fig|953.603.peg.565	CDS	jcf7180003493613	577570	578409	1	+	840	Glycyl-tRNA synthetase alpha chain (EC 6.1.1.14)	CBSS-349161.4.peg.2427; <br>Glycyl-tRNA synthetase; <br>tRNA aminoacylation, Gly
fig|953.603.peg.566	CDS	jcf7180003493613	578413	580506	1	+	2094	Glycyl-tRNA synthetase beta chain (EC 6.1.1.14)	CBSS-349161.4.peg.2427; <br>Glycyl-tRNA synthetase; <br>tRNA aminoacylation, Gly
fig|953.603.peg.567	CDS	jcf7180003493613	580514	582334	2	+	1821	Excinuclease ABC subunit C	DNA repair, UvrABC system
fig|953.603.peg.568	CDS	jcf7180003493613	582990	582385	-3	-	606	membrane protein CvpA, putative	- none -
fig|953.603.peg.569	CDS	jcf7180003493613	583644	583048	-3	-	597	Riboflavin synthase eubacterial/eukaryotic (EC 2.5.1.9)	Riboflavin, FMN and FAD metabolism; <br>Riboflavin synthesis cluster; <br>riboflavin to FAD
fig|953.603.peg.570	CDS	jcf7180003493613	585507	583834	-3	-	1674	hypothetical protein	- none -
fig|953.603.peg.571	CDS	jcf7180003493613	585653	586696	2	+	1044	Phenylalanyl-tRNA synthetase alpha chain (EC 6.1.1.20)	tRNA aminoacylation, Phe
fig|953.603.peg.572	CDS	jcf7180003493613	586697	587989	2	+	1293	N-acetylglucosamine-1-phosphate uridyltransferase (EC 2.7.7.23) / Glucosamine-1-phosphate N-acetyltransferase (EC 2.3.1.157)	UDP-N-acetylmuramate from Fructose-6-phosphate Biosynthesis; <br>UDP-N-acetylmuramate from Fructose-6-phosphate Biosynthesis
fig|953.603.peg.573	CDS	jcf7180003493613	588061	588180	1	+	120	hypothetical protein	- none -
fig|953.603.peg.574	CDS	jcf7180003493613	588167	588541	2	+	375	Putative outer membrane protein	- none -
fig|953.603.peg.575	CDS	jcf7180003493613	588738	589040	3	+	303	LSU ribosomal protein L21p	CBSS-176279.3.peg.868
fig|953.603.peg.576	CDS	jcf7180003493613	589051	589320	1	+	270	LSU ribosomal protein L27p	CBSS-176279.3.peg.868
fig|953.603.peg.577	CDS	jcf7180003493613	589470	590642	3	+	1173	S-adenosylmethionine synthetase (EC 2.5.1.6)	Methionine Biosynthesis
fig|953.603.peg.578	CDS	jcf7180003493613	590749	591417	1	+	669	Thiaminase II (EC 3.5.99.2) involved in salvage of thiamin pyrimidine moiety, TenA subgroup with Cys in active site	- none -
fig|953.603.peg.579	CDS	jcf7180003493613	591466	592125	1	+	660	Thiaminase II (EC 3.5.99.2) involved in salvage of thiamin pyrimidine moiety, TenA subgroup with Cys in active site	- none -
fig|953.603.peg.580	CDS	jcf7180003493613	592173	593000	3	+	828	Cytochrome c oxidase polypeptide III (EC 1.9.3.1)	CBSS-316057.3.peg.563; <br>Terminal cytochrome C oxidases
fig|953.603.peg.581	CDS	jcf7180003493613	593001	593489	3	+	489	Crossover junction endodeoxyribonuclease RuvC (EC 3.1.22.4)	- none -
fig|953.603.peg.582	CDS	jcf7180003493613	594001	593534	-1	-	468	Putative pre-16S rRNA nuclease YqgF	- none -
fig|953.603.peg.584	CDS	jcf7180003493613	596796	600008	3	+	3213	hypothetical protein	- none -
fig|953.603.peg.585	CDS	jcf7180003493613	600503	600084	-2	-	420	hypothetical protein	- none -
fig|953.603.peg.586	CDS	jcf7180003493613	601877	600510	-2	-	1368	Cysteinyl-tRNA synthetase (EC 6.1.1.16)	tRNA aminoacylation, Cys
fig|953.603.peg.587	CDS	jcf7180003493613	602509	601853	-1	-	657	exopolysaccharide synthesis protein ExoD-related protein	- none -
fig|953.603.peg.588	CDS	jcf7180003493613	603246	602599	-3	-	648	exopolysaccharide synthesis protein ExoD-related protein	- none -
fig|953.603.peg.589	CDS	jcf7180003493613	603580	603413	-1	-	168	Twin-arginine translocation protein TatA	Cluster-based Subsystem Grouping Hypotheticals - perhaps Proteosome Related; <br>Twin-arginine translocation system
fig|953.603.peg.590	CDS	jcf7180003493613	604482	603754	-3	-	729	ABC transporter, ATP-binding protein	- none -
fig|953.603.peg.591	CDS	jcf7180003493613	605742	606116	3	+	375	SSU ribosomal protein S12p (S23e)	Mycobacterium virulence operon involved in protein synthesis (SSU ribosomal proteins); <br>Ribosome SSU bacterial
fig|953.603.peg.592	CDS	jcf7180003493613	606122	606601	2	+	480	SSU ribosomal protein S7p (S5e)	Mycobacterium virulence operon involved in protein synthesis (SSU ribosomal proteins); <br>Ribosome SSU bacterial
fig|953.603.peg.593	CDS	jcf7180003493613	606623	608695	2	+	2073	Translation elongation factor G	Mycobacterium virulence operon involved in protein synthesis (SSU ribosomal proteins); <br>Translation elongation factor G family; <br>Translation elongation factors bacterial
fig|953.603.peg.594	CDS	jcf7180003493613	608707	609879	1	+	1173	Translation elongation factor Tu	Mycobacterium virulence operon involved in protein synthesis (SSU ribosomal proteins); <br>Translation elongation factors bacterial
fig|953.603.peg.595	CDS	jcf7180003493613	609985	610185	1	+	201	Protein translocase subunit SecE	- none -
fig|953.603.peg.596	CDS	jcf7180003493613	610175	611011	2	+	837	Transcription antitermination protein NusG	Transcription factors bacterial
fig|953.603.peg.597	CDS	jcf7180003493613	611014	611454	1	+	441	LSU ribosomal protein L11p (L12e)	- none -
fig|953.603.peg.598	CDS	jcf7180003493613	611459	612112	2	+	654	LSU ribosomal protein L1p (L10Ae)	- none -
fig|953.603.peg.599	CDS	jcf7180003493613	612125	612643	2	+	519	LSU ribosomal protein L10p (P0)	- none -
fig|953.603.peg.600	CDS	jcf7180003493613	612670	613071	1	+	402	LSU ribosomal protein L7p/L12p (P1/P2)	- none -
fig|953.603.peg.601	CDS	jcf7180003493613	613130	621649	2	+	8520	DNA-directed RNA polymerase beta subunit (EC 2.7.7.6) / DNA-directed RNA polymerase beta&#39; subunit (EC 2.7.7.6)	Mycobacterium virulence operon involved in DNA transcription; <br>Mycobacterium virulence operon involved in DNA transcription; <br>RNA polymerase bacterial; <br>RNA polymerase bacterial
fig|953.603.peg.602	CDS	jcf7180003493613	622611	621637	-3	-	975	tRNA-dihydrouridine synthase DusB	- none -
fig|953.603.peg.603	CDS	jcf7180003493613	624625	622640	-1	-	1986	hypothetical protein	- none -
fig|953.603.peg.604	CDS	jcf7180003493613	624748	626046	1	+	1299	Seryl-tRNA synthetase (EC 6.1.1.11)	tRNA aminoacylation, Ser
fig|953.603.peg.605	CDS	jcf7180003493613	626081	627352	2	+	1272	Phosphoribosylamine--glycine ligase (EC 6.3.4.13)	De Novo Purine Biosynthesis
fig|953.603.peg.606	CDS	jcf7180003493613	627937	628110	1	+	174	hypothetical protein	- none -
fig|953.603.peg.607	CDS	jcf7180003493613	628181	628780	2	+	600	Alkyl hydroperoxide reductase subunit C-like protein	Oxidative stress; <br>Thioredoxin-disulfide reductase
fig|953.603.peg.608	CDS	jcf7180003493613	628767	629705	3	+	939	Thioredoxin reductase (EC 1.8.1.9)	Thioredoxin-disulfide reductase; <br>pyrimidine conversions
fig|953.603.peg.609	CDS	jcf7180003493613	629791	630024	1	+	234	ankyrin repeat domain protein	- none -
fig|953.603.peg.610	CDS	jcf7180003493613	630038	631168	2	+	1131	ankyrin repeat domain protein	- none -
fig|953.603.peg.611	CDS	jcf7180003493613	632100	631171	-3	-	930	Site-specific tyrosine recombinase XerC	- none -
fig|953.603.peg.612	CDS	jcf7180003493613	633482	632103	-2	-	1380	Dihydrolipoamide dehydrogenase (EC 1.8.1.4)	5-FCL-like protein
fig|953.603.peg.613	CDS	jcf7180003493613	634584	633475	-3	-	1110	PQQ enzyme repeat family protein	- none -
fig|953.603.peg.614	CDS	jcf7180003493613	635584	636969	1	+	1386	Dihydrolipoamide dehydrogenase (EC 1.8.1.4)	5-FCL-like protein
fig|953.603.peg.615	CDS	jcf7180003493613	637360	636971	-1	-	390	hypothetical protein	- none -
fig|953.603.peg.616	CDS	jcf7180003493613	637430	638461	2	+	1032	UDP-N-acetylglucosamine--N-acetylmuramyl-(pentapeptide) pyrophosphoryl-undecaprenol N-acetylglucosamine transferase (EC 2.4.1.227)	- none -
fig|953.603.peg.617	CDS	jcf7180003493613	639375	638446	-3	-	930	Glutathione synthetase (EC 6.3.2.3)	Glutathione: Biosynthesis and gamma-glutamyl cycle
fig|953.603.peg.618	CDS	jcf7180003493613	640026	639436	-3	-	591	Putative periplasmic protein	- none -
fig|953.603.peg.619	CDS	jcf7180003493613	640404	641741	3	+	1338	Cell division trigger factor (EC 5.2.1.8)	- none -
fig|953.603.peg.620	CDS	jcf7180003493613	641753	642379	2	+	627	ATP-dependent Clp protease proteolytic subunit ClpP (EC 3.4.21.92)	- none -
fig|953.603.peg.621	CDS	jcf7180003493613	642379	643656	1	+	1278	ATP-dependent Clp protease ATP-binding subunit ClpX	Proteolysis in bacteria, ATP-dependent
fig|953.603.peg.622	CDS	jcf7180003493613	643672	646125	1	+	2454	ATP-dependent protease La (EC 3.4.21.53) Type I	Proteolysis in bacteria, ATP-dependent
fig|953.603.peg.623	CDS	jcf7180003493613	646305	647603	3	+	1299	putative membrane protein	- none -
fig|953.603.peg.624	CDS	jcf7180003493613	648351	648208	-3	-	144	hypothetical protein	- none -
fig|953.603.peg.625	CDS	jcf7180003493613	648518	651079	2	+	2562	Chaperone protein ClpB (ATP-dependent unfoldase)	- none -
fig|953.603.peg.626	CDS	jcf7180003493613	651107	655813	2	+	4707	NAD-specific glutamate dehydrogenase (EC 1.4.1.2), large form	Glutamate dehydrogenases; <br>Glutamine, Glutamate, Aspartate and Asparagine Biosynthesis
fig|953.603.peg.627	CDS	jcf7180003493613	655819	656115	1	+	297	hypothetical protein	- none -
fig|953.603.peg.628	CDS	jcf7180003493613	656087	657469	2	+	1383	Pole remodelling regulatory diguanylate cyclase	- none -
fig|953.603.peg.629	CDS	jcf7180003493613	658333	657614	-1	-	720	DNA recombination and repair protein RecO	CBSS-176299.4.peg.1292; <br>DNA repair, bacterial RecFOR pathway
fig|953.603.peg.630	CDS	jcf7180003493613	658484	659104	2	+	621	hypothetical protein	- none -
fig|953.603.peg.631	CDS	jcf7180003493613	659547	659209	-3	-	339	putative lipoprotein	- none -
fig|953.603.peg.632	CDS	jcf7180003493613	659678	660667	2	+	990	Ribonucleotide reductase of class Ia (aerobic), beta subunit (EC 1.17.4.1)	Ribonucleotide reduction
fig|953.603.peg.633	CDS	jcf7180003493613	660932	662062	2	+	1131	putative membrane protein	- none -
fig|953.603.peg.634	CDS	jcf7180003493613	662062	662655	1	+	594	tRNA threonylcarbamoyladenosine biosynthesis protein TsaB	- none -
fig|953.603.peg.635	CDS	jcf7180003493613	663274	662657	-1	-	618	hypothetical protein	- none -
fig|953.603.peg.636	CDS	jcf7180003493613	663554	664264	2	+	711	Ribulose-5-phosphate 4-epimerase and related epimerases and aldolases	- none -
fig|953.603.peg.637	CDS	jcf7180003493613	664556	664702	2	+	147	conserved hypothetical protein	- none -
fig|953.603.peg.638	CDS	jcf7180003493613	664888	665121	1	+	234	Mobile element protein	- none -
fig|953.603.peg.639	CDS	jcf7180003493613	666379	665300	-1	-	1080	DNA recombination and repair protein RecF	DNA repair, bacterial RecFOR pathway; <br>DNA replication cluster 1
fig|953.603.peg.640	CDS	jcf7180003493613	667007	666396	-2	-	612	Thiol peroxidase, Bcp-type (EC 1.11.1.15)	Thioredoxin-disulfide reductase
fig|953.603.peg.641	CDS	jcf7180003493613	667358	667191	-2	-	168	Mobile element protein	- none -
fig|953.603.peg.642	CDS	jcf7180003493613	667506	667378	-3	-	129	hypothetical protein	- none -
fig|953.603.peg.643	CDS	jcf7180003493613	667668	667555	-3	-	114	hypothetical protein	- none -
fig|953.603.peg.644	CDS	jcf7180003493613	668031	668816	3	+	786	Enoyl-[acyl-carrier-protein] reductase [NADH] (EC 1.3.1.9)	Fatty Acid Biosynthesis FASII
fig|953.603.peg.645	CDS	jcf7180003493613	670321	668813	-1	-	1509	Protein translocase subunit SecD	- none -
fig|953.603.peg.646	CDS	jcf7180003493613	670395	671273	3	+	879	Porphobilinogen deaminase (EC 2.5.1.61)	Heme and Siroheme Biosynthesis
fig|953.603.peg.647	CDS	jcf7180003493613	671264	672151	2	+	888	UDP-N-acetylenolpyruvoylglucosamine reductase (EC 1.3.1.98)	- none -
fig|953.603.peg.648	CDS	jcf7180003493613	672672	672809	3	+	138	Mobile element protein	- none -
fig|953.603.peg.649	CDS	jcf7180003493613	672833	673066	2	+	234	Mobile element protein	- none -
fig|953.603.peg.650	CDS	jcf7180003493613	673059	673235	3	+	177	hypothetical protein	- none -
fig|953.603.peg.651	CDS	jcf7180003493613	673285	674829	1	+	1545	hypothetical protein	- none -
fig|953.603.peg.652	CDS	jcf7180003493613	674942	675799	2	+	858	FIG01207604: hypothetical protein	- none -
fig|953.603.peg.653	CDS	jcf7180003493613	676018	675860	-1	-	159	hypothetical protein	- none -
fig|953.603.peg.654	CDS	jcf7180003493613	677826	676564	-3	-	1263	hypothetical protein	- none -
fig|953.603.peg.655	CDS	jcf7180003493613	678339	678205	-3	-	135	Probable transposase for insertion sequence element IS702	- none -
fig|953.603.peg.656	CDS	jcf7180003493613	679029	678433	-3	-	597	hypothetical protein	- none -
fig|953.603.peg.657	CDS	jcf7180003493613	681152	679368	-2	-	1785	Ribonucleotide reductase of class Ia (aerobic), alpha subunit (EC 1.17.4.1)	Ribonucleotide reduction
fig|953.603.peg.658	CDS	jcf7180003493613	682286	681216	-2	-	1071	TPR domain protein	- none -
fig|953.603.peg.659	CDS	jcf7180003493613	685762	685577	-1	-	186	FIG01207580: hypothetical protein	- none -
fig|953.603.peg.660	CDS	jcf7180003493613	686052	685852	-3	-	201	Ribonuclease P protein component (EC 3.1.26.5)	tRNA processing
fig|953.603.peg.661	CDS	jcf7180003493613	686425	687525	1	+	1101	Phosphate ABC transporter, permease protein PstC (TC 3.A.1.7.1)	- none -
fig|953.603.peg.662	CDS	jcf7180003493613	687627	689054	3	+	1428	ATP synthase beta chain (EC 3.6.3.14)	F0F1-type ATP synthase
fig|953.603.peg.663	CDS	jcf7180003493613	689067	689411	3	+	345	ATP synthase epsilon chain (EC 3.6.3.14)	F0F1-type ATP synthase
fig|953.603.peg.664	CDS	jcf7180003493613	689707	690348	1	+	642	Transaldolase (EC 2.2.1.2)	- none -
fig|953.603.peg.665	CDS	jcf7180003493613	691852	690359	-1	-	1494	Inosine-5&#39;-monophosphate dehydrogenase (EC 1.1.1.205) / CBS domain	Purine conversions; <br>Purine salvage cluster
fig|953.603.peg.666	CDS	jcf7180003493613	692750	691884	-2	-	867	SSU rRNA (adenine(1518)-N(6)/adenine(1519)-N(6))-dimethyltransferase (EC 2.1.1.182)	RNA methylation
fig|953.603.peg.667	CDS	jcf7180003493613	692906	693604	2	+	699	Triosephosphate isomerase (EC 5.3.1.1)	Glycolysis and Gluconeogenesis
fig|953.603.peg.668	CDS	jcf7180003493613	694780	693692	-1	-	1089	Rossmann fold nucleotide-binding protein Smf possibly involved in DNA uptake	CBSS-272943.3.peg.1367
fig|953.603.peg.669	CDS	jcf7180003493613	694842	695216	3	+	375	4Fe-4S dicluster fused with DUF3470	- none -
fig|953.603.peg.670	CDS	jcf7180003493613	695414	695518	2	+	105	hypothetical protein	- none -
fig|953.603.peg.671	CDS	jcf7180003493613	695515	695871	1	+	357	hypothetical protein	- none -
fig|953.603.peg.672	CDS	jcf7180003493613	696002	697018	2	+	1017	D-alanine--D-alanine ligase (EC 6.3.2.4)	- none -
fig|953.603.peg.673	CDS	jcf7180003493613	696999	697757	3	+	759	Cell division protein FtsQ	- none -
fig|953.603.peg.674	CDS	jcf7180003493613	698509	698207	-1	-	303	hypothetical protein	- none -
fig|953.603.peg.675	CDS	jcf7180003493613	699229	698837	-1	-	393	Mobile element protein	- none -
fig|953.603.peg.676	CDS	jcf7180003493613	699402	699229	-3	-	174	FIG01207950: hypothetical protein	- none -
fig|953.603.peg.677	CDS	jcf7180003493613	699931	700650	1	+	720	hypothetical protein	- none -
fig|953.603.peg.678	CDS	jcf7180003493613	700651	700980	1	+	330	Protein chain release factor A	- none -
fig|953.603.peg.679	CDS	jcf7180003493613	700988	701254	2	+	267	Protein chain release factor A	- none -
fig|953.603.peg.680	CDS	jcf7180003493613	701439	702863	3	+	1425	hypothetical protein	- none -
fig|953.603.peg.681	CDS	jcf7180003493613	702877	706326	1	+	3450	hypothetical protein	- none -
fig|953.603.peg.682	CDS	jcf7180003493613	706365	706490	3	+	126	hypothetical protein	- none -
fig|953.603.peg.683	CDS	jcf7180003493613	708358	706619	-1	-	1740	hypothetical protein	- none -
fig|953.603.peg.684	CDS	jcf7180003493613	709294	709016	-1	-	279	hypothetical protein	- none -
fig|953.603.peg.685	CDS	jcf7180003493613	710084	709746	-2	-	339	hypothetical protein	- none -
fig|953.603.peg.686	CDS	jcf7180003493613	711576	710326	-3	-	1251	Tyrosyl-tRNA synthetase (EC 6.1.1.1)	tRNA aminoacylation, Tyr
fig|953.603.peg.687	CDS	jcf7180003493613	711814	711578	-1	-	237	hypothetical protein	- none -
fig|953.603.peg.688	CDS	jcf7180003493613	712134	711805	-3	-	330	Ribosomal silencing factor RsfA	- none -
fig|953.603.peg.689	CDS	jcf7180003493613	712310	712927	2	+	618	hypothetical protein	- none -
fig|953.603.peg.690	CDS	jcf7180003493613	712920	713408	3	+	489	Adenosine (5&#39;)-pentaphospho-(5&#39;&#39;)-adenosine pyrophosphohydrolase	- none -
fig|953.603.peg.691	CDS	jcf7180003493613	713405	714193	2	+	789	Uncharacterized metal-dependent hydrolase YcfH	- none -
fig|953.603.peg.692	CDS	jcf7180003493613	715158	714196	-3	-	963	Malate dehydrogenase (EC 1.1.1.37)	- none -
fig|953.603.peg.693	CDS	jcf7180003493613	715734	715162	-3	-	573	NADH-ubiquinone oxidoreductase chain C (EC 1.6.5.3)	NADH ubiquinone oxidoreductase; <br>Respiratory Complex I
fig|953.603.peg.694	CDS	jcf7180003493613	716242	715727	-1	-	516	NADH-ubiquinone oxidoreductase chain B (EC 1.6.5.3)	NADH ubiquinone oxidoreductase; <br>Respiratory Complex I
fig|953.603.peg.695	CDS	jcf7180003493613	716599	716246	-1	-	354	NADH ubiquinone oxidoreductase chain A (EC 1.6.5.3)	NADH ubiquinone oxidoreductase; <br>Respiratory Complex I
fig|953.603.peg.696	CDS	jcf7180003493613	716986	716618	-1	-	369	Bis(5&#39;-nucleosyl)-tetraphosphatase (asymmetrical) (EC 3.6.1.17)	pyrimidine conversions
fig|953.603.peg.697	CDS	jcf7180003493613	717955	716990	-1	-	966	hypothetical protein	- none -
fig|953.603.peg.698	CDS	jcf7180003493613	718137	719513	3	+	1377	UDP-N-acetylmuramoyl-tripeptide--D-alanyl-D-alanine ligase (EC 6.3.2.10)	- none -
fig|953.603.peg.699	CDS	jcf7180003493613	719564	720514	2	+	951	NADH-ubiquinone oxidoreductase, putative	- none -
fig|953.603.peg.700	CDS	jcf7180003493613	722295	720748	-3	-	1548	Peptidoglycan D,D-transpeptidase MrdA (EC 3.4.16.4)	- none -
fig|953.603.peg.701	CDS	jcf7180003493613	723088	722270	-1	-	819	polysaccharide deacetylase, putative	- none -
fig|953.603.peg.702	CDS	jcf7180003493613	723214	724722	1	+	1509	AAA+ ATPase superfamily protein YifB/ComM, associated with DNA recombination	- none -
fig|953.603.peg.703	CDS	jcf7180003493613	724808	725302	2	+	495	hypothetical protein	- none -
fig|953.603.peg.705	CDS	jcf7180003493613	726748	727146	1	+	399	Protein of unknown function DUF55	- none -
fig|953.603.peg.706	CDS	jcf7180003493613	727315	727767	1	+	453	Metal-dependent hydrolase YbeY, involved in rRNA and/or ribosome maturation and assembly	CBSS-56780.10.peg.1536
fig|953.603.peg.707	CDS	jcf7180003493613	727854	728642	3	+	789	Succinate dehydrogenase iron-sulfur protein (EC 1.3.5.1)	- none -
fig|953.603.peg.708	CDS	jcf7180003493613	729782	728646	-2	-	1137	hypothetical protein	- none -
fig|953.603.peg.709	CDS	jcf7180003493613	730604	729825	-2	-	780	Acetyltransferase, GNAT family	- none -
fig|953.603.peg.710	CDS	jcf7180003493613	731076	730594	-3	-	483	Phosphatidylglycerophosphatase A (EC 3.1.3.27)	Riboflavin synthesis cluster
fig|953.603.peg.711	CDS	jcf7180003493613	732079	731096	-1	-	984	Glycerol-3-phosphate dehydrogenase [NAD(P)+] (EC 1.1.1.94)	- none -
fig|953.603.peg.712	CDS	jcf7180003493613	732405	733175	3	+	771	Transcriptional activator protein	- none -
fig|953.603.peg.713	CDS	jcf7180003493613	735795	733729	-3	-	2067	Mucin 2 precursor	- none -
fig|953.603.peg.714	CDS	jcf7180003493613	736053	736553	3	+	501	NADH-ubiquinone oxidoreductase chain E (EC 1.6.5.3)	NADH ubiquinone oxidoreductase; <br>Respiratory Complex I
fig|953.603.peg.715	CDS	jcf7180003493613	736554	737768	3	+	1215	Queuine tRNA-ribosyltransferase (EC 2.4.2.29)	- none -
fig|953.603.peg.716	CDS	jcf7180003493613	737955	738272	3	+	318	hypothetical protein	- none -
fig|953.603.peg.717	CDS	jcf7180003493613	739550	738279	-2	-	1272	Mitochondrial processing peptidase-like protein (EC 3.4.24.64)	- none -
fig|953.603.peg.718	CDS	jcf7180003493613	740158	739547	-1	-	612	Superoxide dismutase [Fe] (EC 1.15.1.1)	Oxidative stress; <br>Protection from Reactive Oxygen Species
fig|953.603.peg.719	CDS	jcf7180003493613	740392	740511	1	+	120	hypothetical protein	- none -
fig|953.603.peg.720	CDS	jcf7180003493613	742467	740854	-3	-	1614	hypothetical protein	- none -
fig|953.603.peg.721	CDS	jcf7180003493613	742606	743955	1	+	1350	Phosphoglucosamine mutase (EC 5.4.2.10)	UDP-N-acetylmuramate from Fructose-6-phosphate Biosynthesis
fig|953.603.peg.722	CDS	jcf7180003493613	744317	746998	2	+	2682	Pyruvate,phosphate dikinase (EC 2.7.9.1)	CBSS-349161.4.peg.2427; <br>Glycolysis and Gluconeogenesis; <br>Pyruvate metabolism I: anaplerotic reactions, PEP
fig|953.603.peg.723	CDS	jcf7180003493613	747318	747461	3	+	144	hypothetical protein	- none -
fig|953.603.peg.724	CDS	jcf7180003493613	747670	747518	-1	-	153	hypothetical protein	- none -
fig|953.603.peg.725	CDS	jcf7180003493613	749083	747788	-1	-	1296	Methionine transporter MetT	Methionine Biosynthesis
fig|953.603.peg.726	CDS	jcf7180003493613	749195	750154	2	+	960	LSU rRNA pseudouridine(955/2504/2580) synthase (EC 5.4.99.24)	- none -
fig|953.603.peg.727	CDS	jcf7180003493613	751424	750162	-2	-	1263	L-Proline/Glycine betaine transporter ProP	Proline, 4-hydroxyproline uptake and utilization
fig|953.603.peg.728	CDS	jcf7180003493613	751602	752336	3	+	735	Lyzozyme M1 (1,4-beta-N-acetylmuramidase) (EC 3.2.1.17)	- none -
fig|953.603.peg.729	CDS	jcf7180003493613	754279	752414	-1	-	1866	Aspartyl-tRNA synthetase (EC 6.1.1.12) @ Aspartyl-tRNA(Asn) synthetase (EC 6.1.1.23)	tRNA aminoacylation, Asp and Asn; <br>tRNA aminoacylation, Asp and Asn
fig|953.603.peg.730	CDS	jcf7180003493613	754414	754845	1	+	432	hypothetical protein	- none -
fig|953.603.peg.731	CDS	jcf7180003493613	754849	755472	1	+	624	ABC transporter involved in cytochrome c biogenesis, ATPase component CcmA	Biogenesis of c-type cytochromes
fig|953.603.peg.732	CDS	jcf7180003493613	755939	755787	-2	-	153	hypothetical protein	- none -
fig|953.603.peg.733	CDS	jcf7180003493613	756512	757855	2	+	1344	DNA repair protein RadA	DNA repair, bacterial; <br>Proteolysis in bacteria, ATP-dependent
fig|953.603.peg.734	CDS	jcf7180003493613	758753	757842	-2	-	912	Signal recognition particle receptor FtsY	- none -
fig|953.603.peg.735	CDS	jcf7180003493613	758946	759338	3	+	393	Iron-sulfur cluster assembly scaffold protein IscU	Alanine biosynthesis
fig|953.603.peg.736	CDS	jcf7180003493613	759349	759762	1	+	414	Iron-sulfur cluster assembly iron binding protein IscA	- none -
fig|953.603.peg.737	CDS	jcf7180003493613	759755	760213	2	+	459	Chaperone protein HscB	Protein chaperones
fig|953.603.peg.738	CDS	jcf7180003493613	760191	761966	3	+	1776	Chaperone protein HscA	Alanine biosynthesis; <br>Protein chaperones
fig|953.603.peg.739	CDS	jcf7180003493613	762720	761974	-3	-	747	Signal peptidase I (EC 3.4.21.89)	CBSS-176299.4.peg.1292; <br>Signal peptidase
fig|953.603.peg.740	CDS	jcf7180003493613	763017	764216	3	+	1200	Phosphoglycerate kinase (EC 2.7.2.3)	Glycolysis and Gluconeogenesis
fig|953.603.peg.741	CDS	jcf7180003493613	764260	765093	1	+	834	FIG01208245: hypothetical protein	- none -
fig|953.603.peg.742	CDS	jcf7180003493613	766041	765271	-3	-	771	LSU rRNA pseudouridine(1911/1915/1917) synthase (EC 5.4.99.23)	- none -
fig|953.603.peg.743	CDS	jcf7180003493613	766883	766227	-2	-	657	hypothetical protein	- none -
fig|953.603.peg.744	CDS	jcf7180003493613	768849	766945	-3	-	1905	DNA internalization-related competence protein ComEC/Rec2	- none -
fig|953.603.peg.745	CDS	jcf7180003493613	769392	769511	3	+	120	hypothetical protein	- none -
fig|953.603.peg.746	CDS	jcf7180003493613	769997	770131	2	+	135	hypothetical protein	- none -
fig|953.603.peg.747	CDS	jcf7180003493613	770318	772963	2	+	2646	2-oxoglutarate dehydrogenase E1 component (EC 1.2.4.2)	Dehydrogenase complexes
fig|953.603.peg.748	CDS	jcf7180003493613	773555	772956	-2	-	600	homologue of Rhodobacter capsulatus gene transfer agent (GTA) orfg12	- none -
fig|953.603.peg.749	CDS	jcf7180003493613	774496	773747	-1	-	750	Disulfide oxidoreductase	- none -
fig|953.603.peg.750	CDS	jcf7180003493613	774767	774919	2	+	153	hypothetical protein	- none -
fig|953.603.peg.751	CDS	jcf7180003493613	774930	776009	3	+	1080	Fic family protein	- none -
fig|953.603.peg.752	CDS	jcf7180003493613	776105	777592	2	+	1488	3-polyprenyl-4-hydroxybenzoate carboxy-lyase (EC 4.1.1.98)	- none -
fig|953.603.peg.753	CDS	jcf7180003493613	777636	778166	3	+	531	Endonuclease Nuc	- none -
fig|953.603.peg.754	CDS	jcf7180003493613	778415	778957	2	+	543	hypothetical protein	- none -
fig|953.603.peg.755	CDS	jcf7180003493613	779761	779057	-1	-	705	Ribonuclease III (EC 3.1.26.3)	CBSS-176299.4.peg.1292; <br>RNA processing and degradation, bacterial
fig|953.603.peg.756	CDS	jcf7180003493613	780871	779846	-1	-	1026	Dihydroorotate dehydrogenase (quinone) (EC 1.3.5.2)	- none -
fig|953.603.peg.757	CDS	jcf7180003493613	780987	781151	3	+	165	hypothetical protein	- none -
fig|953.603.peg.759	CDS	jcf7180003493613	785290	782984	-1	-	2307	ATP-dependent Clp protease ATP-binding subunit ClpA	Proteolysis in bacteria, ATP-dependent; <br>Ribosome recycling related cluster
fig|953.603.peg.760	CDS	jcf7180003493613	786721	785495	-1	-	1227	DEAD-box ATP-dependent RNA helicase DeaD (= CshA) (EC 3.6.4.13)	- none -
fig|953.603.peg.761	CDS	jcf7180003493613	787008	786757	-3	-	252	Cold shock protein of CSP family	- none -
fig|953.603.peg.762	CDS	jcf7180003493613	787119	787009	-3	-	111	hypothetical protein	- none -
fig|953.603.peg.763	CDS	jcf7180003493613	788517	787183	-3	-	1335	TldE protein, part of TldE/TldD proteolytic complex	Putative TldE-TldD proteolytic complex
fig|953.603.peg.764	CDS	jcf7180003493613	789408	788536	-3	-	873	ATP synthase gamma chain (EC 3.6.3.14)	F0F1-type ATP synthase
fig|953.603.peg.765	CDS	jcf7180003493613	790838	789618	-2	-	1221	FIG140336: TPR domain protein	- none -
fig|953.603.peg.766	CDS	jcf7180003493613	791566	790835	-1	-	732	hypothetical protein	- none -
fig|953.603.peg.767	CDS	jcf7180003493613	792788	791559	-2	-	1230	Lipoprotein releasing system transmembrane protein LolC/LolE	- none -
fig|953.603.peg.768	CDS	jcf7180003493613	792944	792813	-2	-	132	hypothetical protein	- none -
fig|953.603.peg.769	CDS	jcf7180003493613	793746	793069	-3	-	678	hypothetical protein	- none -
fig|953.603.peg.770	CDS	jcf7180003493613	794009	793710	-2	-	300	hypothetical protein	- none -
fig|953.603.peg.771	CDS	jcf7180003493613	795430	794138	-1	-	1293	Mannose-1-phosphate guanylyltransferase (EC 2.7.7.13) / Mannose-6-phosphate isomerase (EC 5.3.1.8)	Mannose Metabolism
fig|953.603.peg.772	CDS	jcf7180003493613	796796	795543	-2	-	1254	hypothetical protein	- none -
fig|953.603.peg.773	CDS	jcf7180003493613	797245	796880	-1	-	366	Succinate dehydrogenase hydrophobic membrane anchor protein	- none -
fig|953.603.peg.774	CDS	jcf7180003493613	797619	797242	-3	-	378	Succinate dehydrogenase cytochrome b-556 subunit	- none -
fig|953.603.peg.775	CDS	jcf7180003493613	799377	799994	3	+	618	hypothetical protein	- none -
fig|953.603.peg.776	CDS	jcf7180003493613	800858	801007	2	+	150	some similarities to phage related proteins	- none -
fig|953.603.peg.777	CDS	jcf7180003493613	801091	801672	1	+	582	Holliday junction ATP-dependent DNA helicase RuvA (EC 3.6.4.12)	- none -
fig|953.603.peg.778	CDS	jcf7180003493613	801669	802649	3	+	981	Holliday junction ATP-dependent DNA helicase RuvB (EC 3.6.4.12)	- none -
fig|953.603.peg.779	CDS	jcf7180003493613	803040	803549	3	+	510	DNA-3-methyladenine glycosylase	- none -
fig|953.603.peg.780	CDS	jcf7180003493613	804954	803569	-3	-	1386	Amidophosphoribosyltransferase (EC 2.4.2.14)	De Novo Purine Biosynthesis
fig|953.603.peg.781	CDS	jcf7180003493613	806083	804980	-1	-	1104	Rod shape-determining protein RodA	- none -
fig|953.603.peg.782	CDS	jcf7180003493613	807595	806129	-1	-	1467	Na(+) H(+) antiporter subunit D	- none -
fig|953.603.peg.783	CDS	jcf7180003493613	807660	807974	3	+	315	NADH:ubiquinone oxidoreductase 17.2 kD subunit	Respiratory Complex I
fig|953.603.peg.784	CDS	jcf7180003493613	807977	808432	2	+	456	Phospholipid ABC transporter substrate-binding protein MlaD	- none -
fig|953.603.peg.785	CDS	jcf7180003493613	808620	809405	3	+	786	Outer membrane and periplasm component of type IV secretion of T-DNA complex, has secretin-like domain, VirB9	Vir-like type 4 secretion system
fig|953.603.peg.786	CDS	jcf7180003493613	810009	809413	-3	-	597	Ribonuclease HII (EC 3.1.26.4)	Ribonuclease H
fig|953.603.peg.787	CDS	jcf7180003493613	810996	810016	-3	-	981	Phospho-N-acetylmuramoyl-pentapeptide-transferase (EC 2.7.8.13)	- none -
fig|953.603.peg.788	CDS	jcf7180003493613	812074	811532	-1	-	543	2-polyprenyl-3-methyl-6-methoxy-1,4-benzoquinol hydroxylase, coq7 type	- none -
fig|953.603.peg.789	CDS	jcf7180003493613	812435	812049	-2	-	387	Periplasmic thiol:disulfide oxidoreductase DsbB, required for DsbA reoxidation	Biogenesis of c-type cytochromes; <br>Periplasmic disulfide interchange
fig|953.603.peg.790	CDS	jcf7180003493613	813892	812567	-1	-	1326	GTP-binding protein EngA	- none -
fig|953.603.peg.791	CDS	jcf7180003493613	814022	815611	2	+	1590	hypothetical protein	- none -
fig|953.603.peg.792	CDS	jcf7180003493613	815734	817260	1	+	1527	Acetyl-coenzyme A carboxyl transferase alpha chain (EC 6.4.1.2) / Acetyl-coenzyme A carboxyl transferase beta chain (EC 6.4.1.2); Propionyl-CoA carboxylase beta chain (EC 6.4.1.3)	Fatty Acid Biosynthesis FASII; <br>Fatty Acid Biosynthesis FASII
fig|953.603.peg.793	CDS	jcf7180003493613	817642	817313	-1	-	330	hypothetical protein	- none -
fig|953.603.peg.794	CDS	jcf7180003493613	818293	817685	-1	-	609	lysozyme M1( EC:3.2.1.17 )	- none -
fig|953.603.peg.795	CDS	jcf7180003493613	818608	819423	1	+	816	Formamidopyrimidine-DNA glycosylase (EC 3.2.2.23)	- none -
fig|953.603.peg.796	CDS	jcf7180003493613	819439	820014	1	+	576	Pyridoxamine 5&#39;-phosphate oxidase (EC 1.4.3.5)	- none -
fig|953.603.peg.797	CDS	jcf7180003493613	821466	820063	-3	-	1404	some similarities to phage related proteins	- none -
fig|953.603.peg.798	CDS	jcf7180003493613	822431	822312	-2	-	120	hypothetical protein	- none -
fig|953.603.peg.799	CDS	jcf7180003493613	824440	822581	-1	-	1860	DNA mismatch repair protein MutL	DNA repair, bacterial MutL-MutS system
fig|953.603.peg.800	CDS	jcf7180003493613	824939	824448	-2	-	492	N5-carboxyaminoimidazole ribonucleotide mutase (EC 5.4.99.18)	- none -
fig|953.603.peg.801	CDS	jcf7180003493613	825375	825671	3	+	297	hypothetical protein	- none -
fig|953.603.peg.802	CDS	jcf7180003493613	825732	826148	3	+	417	DNA-directed RNA polymerase omega subunit (EC 2.7.7.6)	CBSS-176299.4.peg.1292; <br>RNA polymerase bacterial
fig|953.603.peg.803	CDS	jcf7180003493613	826328	826194	-2	-	135	hypothetical protein	- none -
fig|953.603.peg.804	CDS	jcf7180003493613	826429	826716	1	+	288	Na(+) H(+) antiporter subunit G	- none -
fig|953.603.peg.805	CDS	jcf7180003493613	826814	827245	2	+	432	Na(+) H(+) antiporter subunit B	- none -
fig|953.603.peg.806	CDS	jcf7180003493613	827238	827657	3	+	420	Na(+) H(+) antiporter subunit B	- none -
fig|953.603.peg.807	CDS	jcf7180003493613	827654	827980	2	+	327	Na(+) H(+) antiporter subunit C	- none -
fig|953.603.peg.808	CDS	jcf7180003493613	828104	830059	2	+	1956	RNA polymerase sigma factor RpoD	Transcription initiation, bacterial sigma factors
fig|953.603.peg.809	CDS	jcf7180003493613	830266	830445	1	+	180	lipolytic enzyme, GDSL family	- none -
fig|953.603.peg.810	CDS	jcf7180003493613	831230	832261	2	+	1032	Ferric iron ABC transporter, iron-binding protein	- none -
fig|953.603.peg.811	CDS	jcf7180003493613	832465	833352	1	+	888	Aspartate carbamoyltransferase (EC 2.1.3.2)	- none -
fig|953.603.peg.812	CDS	jcf7180003493613	835351	833948	-1	-	1404	Transcription termination factor Rho	Transcription factors bacterial
fig|953.603.peg.813	CDS	jcf7180003493613	836152	835544	-1	-	609	hypothetical protein	- none -
fig|953.603.peg.814	CDS	jcf7180003493613	836490	838298	3	+	1809	Peptidyl-prolyl cis-trans isomerase PpiD (EC 5.2.1.8)	Peptidyl-prolyl cis-trans isomerase
fig|953.603.peg.815	CDS	jcf7180003493613	838531	838851	1	+	321	SSU ribosomal protein S16p	Ribosome SSU bacterial
fig|953.603.peg.816	CDS	jcf7180003493613	838863	839849	3	+	987	Decaprenyl diphosphate synthase (EC 2.5.1.91)	Isoprenoinds for Quinones
fig|953.603.peg.817	CDS	jcf7180003493613	839911	840474	1	+	564	Heat shock protein GrpE	Protein chaperones
fig|953.603.peg.818	CDS	jcf7180003493613	840461	841615	2	+	1155	Tryptophanyl-tRNA synthetase (EC 6.1.1.2)	tRNA aminoacylation, Trp
fig|953.603.peg.819	CDS	jcf7180003493613	842180	841665	-2	-	516	Carbonic anhydrase, gamma class (EC 4.2.1.1)	- none -
fig|953.603.peg.820	CDS	jcf7180003493613	842325	842645	3	+	321	Protein translocase membrane subunit SecG	- none -
fig|953.603.peg.821	CDS	jcf7180003493613	842645	844249	2	+	1605	CTP synthase (EC 6.3.4.2)	pyrimidine conversions
fig|953.603.peg.822	CDS	jcf7180003493613	844290	844709	3	+	420	tRNA-specific adenosine-34 deaminase (EC 3.5.4.33)	- none -
fig|953.603.peg.823	CDS	jcf7180003493613	844933	845190	1	+	258	hypothetical protein	- none -
fig|953.603.peg.824	CDS	jcf7180003493613	846383	845187	-2	-	1197	Uncharacterized MFS-type transporter	- none -
fig|953.603.peg.825	CDS	jcf7180003493613	847495	846569	-1	-	927	hypothetical protein	- none -
fig|953.603.peg.826	CDS	jcf7180003493613	848650	847619	-1	-	1032	hypothetical protein	- none -
fig|953.603.peg.827	CDS	jcf7180003493613	849061	851598	1	+	2538	Valyl-tRNA synthetase (EC 6.1.1.9)	tRNA aminoacylation, Val
fig|953.603.peg.828	CDS	jcf7180003493613	851636	852982	2	+	1347	hypothetical protein	- none -
fig|953.603.peg.829	CDS	jcf7180003493613	853136	854467	2	+	1332	hypothetical protein	- none -
fig|953.603.peg.830	CDS	jcf7180003493613	854498	855166	2	+	669	Orotidine 5&#39;-phosphate decarboxylase (EC 4.1.1.23)	Riboflavin synthesis cluster
fig|953.603.peg.831	CDS	jcf7180003493613	855607	855933	1	+	327	Phage major capsid protein	Phage capsid proteins
fig|953.603.peg.832	CDS	jcf7180003493613	855991	856806	1	+	816	Phage major capsid protein	Phage capsid proteins
fig|953.603.peg.833	CDS	jcf7180003493613	857045	858178	2	+	1134	inversin protein alternative isoform, putative	- none -
fig|953.603.peg.834	CDS	jcf7180003493613	858278	859609	2	+	1332	DNA recombination protein RmuC	DNA repair, bacterial
fig|953.603.peg.835	CDS	jcf7180003493613	859821	861251	3	+	1431	hypothetical protein	- none -
fig|953.603.peg.836	CDS	jcf7180003493613	862053	861295	-3	-	759	Phosphate ABC transporter, ATP-binding protein PstB (TC 3.A.1.7.1)	- none -
fig|953.603.peg.837	CDS	jcf7180003493613	862835	862050	-2	-	786	4-hydroxy-tetrahydrodipicolinate reductase (EC 1.17.1.8)	Lysine Biosynthesis DAP Pathway; <br>Lysine Biosynthesis DAP Pathway, GJO scratch
fig|953.603.peg.838	CDS	jcf7180003493613	864106	863090	-1	-	1017	DNA polymerase III delta subunit (EC 2.7.7.7)	- none -
fig|953.603.peg.839	CDS	jcf7180003493613	864288	864112	-3	-	177	hypothetical protein	- none -
fig|953.603.peg.840	CDS	jcf7180003493613	865227	864418	-3	-	810	High-affinity zinc uptake system membrane protein znuB	- none -
fig|953.603.peg.841	CDS	jcf7180003493613	865585	865229	-1	-	357	hypothetical protein	- none -
fig|953.603.peg.842	CDS	jcf7180003493613	866456	865590	-2	-	867	4-diphosphocytidyl-2-C-methyl-D-erythritol kinase (EC 2.7.1.148)	- none -
fig|953.603.peg.843	CDS	jcf7180003493613	866490	869795	3	+	3306	Helicase, UvrD/Rep/AddA family	- none -
fig|953.603.peg.844	CDS	jcf7180003493613	870279	869989	-3	-	291	Excinuclease ABC, C subunit-like	- none -
fig|953.603.peg.845	CDS	jcf7180003493613	871109	870432	-2	-	678	UPF0758 family protein	- none -
fig|953.603.peg.846	CDS	jcf7180003493613	871227	871081	-3	-	147	hypothetical protein	- none -
fig|953.603.peg.847	CDS	jcf7180003493613	871354	871488	1	+	135	hypothetical protein	- none -
fig|953.603.peg.848	CDS	jcf7180003493613	871595	871765	2	+	171	hypothetical protein	- none -
fig|953.603.peg.849	CDS	jcf7180003493613	872176	873282	1	+	1107	D-alanyl-D-alanine carboxypeptidase (EC 3.4.16.4)	CBSS-84588.1.peg.1247; <br>Metallocarboxypeptidases (EC 3.4.17.-); <br>Murein Hydrolases
fig|953.603.peg.850	CDS	jcf7180003493613	873391	873705	1	+	315	Multidrug resistance protein	- none -
fig|953.603.peg.851	CDS	jcf7180003493613	873722	874066	2	+	345	small multidrug resistance family (SMR) protein	- none -
fig|953.603.peg.852	CDS	jcf7180003493613	875015	874176	-2	-	840	hypothetical protein	- none -
fig|953.603.peg.853	CDS	jcf7180003493613	875587	875096	-1	-	492	hypothetical protein	- none -
fig|953.603.peg.854	CDS	jcf7180003493613	876671	875667	-2	-	1005	Peptide chain release factor 2 @ programmed frameshift-containing	Programmed frameshift; <br>Programmed frameshift; <br>Translation termination factors bacterial
fig|953.603.peg.855	CDS	jcf7180003493613	876920	878290	2	+	1371	Mg/Co/Ni transporter MgtE, CBS domain-containing	- none -
fig|953.603.peg.856	CDS	jcf7180003493613	880008	878557	-3	-	1452	Trk potassium uptake system protein TrkH	- none -
fig|953.603.peg.857	CDS	jcf7180003493613	881052	880036	-3	-	1017	Phosphate ABC transporter, substrate-binding protein PstS (TC 3.A.1.7.1)	- none -
fig|953.603.peg.858	CDS	jcf7180003493613	881194	881751	1	+	558	Deoxycytidine triphosphate deaminase (EC 3.5.4.13)	pyrimidine conversions
fig|953.603.peg.859	CDS	jcf7180003493613	882088	885276	1	+	3189	Phage Host Specificity Protein	- none -
fig|953.603.peg.860	CDS	jcf7180003493613	885463	886656	1	+	1194	Multidrug resistance transporter, Bcr/CflA family	- none -
fig|953.603.peg.861	CDS	jcf7180003493613	886734	887630	3	+	897	ankyrin repeat domain protein	- none -
fig|953.603.peg.862	CDS	jcf7180003493613	890481	888511	-3	-	1971	Transketolase (EC 2.2.1.1)	- none -
fig|953.603.peg.863	CDS	jcf7180003493613	890587	891201	1	+	615	SSU ribosomal protein S4p (S9e) @ SSU ribosomal protein S4p (S9e), zinc-independent	Ribosome SSU bacterial
fig|953.603.peg.864	CDS	jcf7180003493613	891328	891528	1	+	201	Protein IscX, believed to be involved in assembly of Fe-S clusters	- none -
fig|953.603.peg.865	CDS	jcf7180003493613	891887	892324	2	+	438	FIG00545237: hypothetical protein	- none -
fig|953.603.peg.866	CDS	jcf7180003493613	892332	892673	3	+	342	Zn-ribbon-containing, possibly RNA-binding protein and truncated derivatives	DNA replication cluster 1
fig|953.603.peg.867	CDS	jcf7180003493613	892711	893025	1	+	315	LSU ribosomal protein L28p @ LSU ribosomal protein L28p, zinc-independent	- none -
fig|953.603.peg.868	CDS	jcf7180003493613	893018	893896	2	+	879	Lipoyl synthase (EC 2.8.1.8)	- none -
fig|953.603.peg.869	CDS	jcf7180003493613	893935	894651	1	+	717	2-methoxy-6-polyprenyl-1,4-benzoquinol methylase (EC 2.1.1.201)	- none -
fig|953.603.peg.870	CDS	jcf7180003493613	894648	895754	3	+	1107	Peptidoglycan glycosyltransferase FtsW (EC 2.4.1.129)	- none -
fig|953.603.peg.871	CDS	jcf7180003493613	895787	895951	2	+	165	hypothetical protein	- none -
fig|953.603.peg.872	CDS	jcf7180003493613	896873	895944	-2	-	930	4-hydroxy-tetrahydrodipicolinate synthase (EC 4.3.3.7)	Lysine Biosynthesis DAP Pathway; <br>Lysine Biosynthesis DAP Pathway, GJO scratch
fig|953.603.peg.873	CDS	jcf7180003493613	897356	896883	-2	-	474	Single-stranded DNA-binding protein	DNA repair, bacterial; <br>DNA repair, bacterial RecFOR pathway; <br>pVir Plasmid of Campylobacter
fig|953.603.peg.874	CDS	jcf7180003493613	898413	897598	-3	-	816	hypothetical protein	- none -
fig|953.603.peg.875	CDS	jcf7180003493613	899026	898418	-1	-	609	hypothetical protein	- none -
fig|953.603.peg.876	CDS	jcf7180003493613	900470	899031	-2	-	1440	hypothetical protein	- none -
fig|953.603.peg.877	CDS	jcf7180003493613	900793	900668	-1	-	126	hypothetical protein	- none -
fig|953.603.peg.878	CDS	jcf7180003493613	902531	900786	-2	-	1746	type I secretion system ATPase	- none -
fig|953.603.peg.879	CDS	jcf7180003493613	903907	902900	-1	-	1008	N(6)-L-threonylcarbamoyladenine synthase (EC 2.3.1.234)	- none -
fig|953.603.peg.880	CDS	jcf7180003493613	904432	904142	-1	-	291	Excinuclease ABC, C subunit-like	- none -
fig|953.603.peg.881	CDS	jcf7180003493613	905361	904624	-3	-	738	hypothetical protein	- none -
fig|953.603.peg.882	CDS	jcf7180003493613	905447	905707	2	+	261	hypothetical protein	- none -
fig|953.603.peg.883	CDS	jcf7180003493613	905704	905817	1	+	114	hypothetical protein	- none -
fig|953.603.peg.884	CDS	jcf7180003493613	906316	908211	1	+	1896	Chaperone protein HtpG	Protein chaperones
fig|953.603.peg.885	CDS	jcf7180003493613	908606	910906	2	+	2301	hypothetical protein	- none -
fig|953.603.peg.886	CDS	jcf7180003493613	910987	912189	1	+	1203	5-aminolevulinate synthase (EC 2.3.1.37)	Heme and Siroheme Biosynthesis
fig|953.603.peg.887	CDS	jcf7180003493613	912879	912181	-3	-	699	Inositol-1-monophosphatase (EC 3.1.3.25)	- none -
fig|953.603.peg.888	CDS	jcf7180003493613	913454	912888	-2	-	567	Translation elongation factor P	Translation elongation factors bacterial
fig|953.603.peg.889	CDS	jcf7180003493613	914023	913517	-1	-	507	16S rRNA processing protein RimM	- none -
fig|953.603.peg.890	CDS	jcf7180003493613	915206	914025	-2	-	1182	N-acetylornithine aminotransferase (EC 2.6.1.11)	- none -
fig|953.603.peg.891	CDS	jcf7180003493613	915272	916699	2	+	1428	Two-component system sensor histidine kinase	- none -
fig|953.603.peg.892	CDS	jcf7180003493613	916715	916822	2	+	108	hypothetical protein	- none -
fig|953.603.peg.893	CDS	jcf7180003493613	917026	917205	1	+	180	Mobile element protein	- none -
fig|953.603.peg.894	CDS	jcf7180003493613	917215	917352	1	+	138	Mobile element protein	- none -
fig|953.603.peg.895	CDS	jcf7180003493613	917843	919015	2	+	1173	Uncharacterized MFS-type transporter	- none -
fig|953.603.peg.896	CDS	jcf7180003493613	919076	919381	2	+	306	Integration host factor alpha subunit	DNA structural proteins, bacterial
fig|953.603.peg.897	CDS	jcf7180003493613	919381	919707	1	+	327	Transcriptional regulator, MerR family	Cobalt-zinc-cadmium resistance
fig|953.603.peg.898	CDS	jcf7180003493613	919704	920357	3	+	654	Murein hydrolase activator NlpD	- none -
fig|953.603.peg.899	CDS	jcf7180003493613	920370	922820	3	+	2451	Leucyl-tRNA synthetase (EC 6.1.1.4)	tRNA aminoacylation, Leu
fig|953.603.peg.900	CDS	jcf7180003493613	923121	923474	3	+	354	conserved hypothetical protein	- none -
fig|953.603.peg.901	CDS	jcf7180003493613	923483	923677	2	+	195	Mobile element protein	- none -
fig|953.603.peg.902	CDS	jcf7180003493613	923738	923995	2	+	258	Mobile element protein	- none -
fig|953.603.peg.903	CDS	jcf7180003493613	923983	924144	1	+	162	hypothetical protein	- none -
fig|953.603.peg.904	CDS	jcf7180003493613	924600	925544	3	+	945	hypothetical protein	- none -
fig|953.603.peg.905	CDS	jcf7180003493613	925545	925874	3	+	330	Protein chain release factor A	- none -
fig|953.603.peg.906	CDS	jcf7180003493613	925882	926070	1	+	189	Protein chain release factor A	- none -
fig|953.603.peg.907	CDS	jcf7180003493613	926157	926276	3	+	120	hypothetical protein	- none -
fig|953.603.peg.908	CDS	jcf7180003493613	926505	927095	3	+	591	hypothetical protein	- none -
fig|953.603.peg.909	CDS	jcf7180003493613	927423	927788	3	+	366	Transposase	- none -
fig|953.603.peg.910	CDS	jcf7180003493613	927887	928111	2	+	225	Mobile element protein	- none -
fig|953.603.peg.911	CDS	jcf7180003493613	929110	928262	-1	-	849	ankyrin repeat domain protein	- none -
fig|953.603.peg.912	CDS	jcf7180003493613	930873	929167	-3	-	1707	Arginyl-tRNA synthetase (EC 6.1.1.19)	tRNA aminoacylation, Arg
fig|953.603.peg.913	CDS	jcf7180003493613	932338	931007	-1	-	1332	hypothetical protein	- none -
fig|953.603.peg.914	CDS	jcf7180003493613	932534	932379	-2	-	156	hypothetical protein	- none -
fig|953.603.peg.915	CDS	jcf7180003493613	932882	932736	-2	-	147	Efflux ABC transporter, permease/ATP-binding protein	- none -
fig|953.603.peg.916	CDS	jcf7180003493613	934537	933314	-1	-	1224	hypothetical protein	- none -
fig|953.603.peg.917	CDS	jcf7180003493613	935025	934624	-3	-	402	hypothetical protein	- none -
fig|953.603.peg.918	CDS	jcf7180003493613	936853	935138	-1	-	1716	Efflux ABC transporter, permease/ATP-binding protein	- none -
fig|953.603.peg.919	CDS	jcf7180003493613	938689	937748	-1	-	942	N-acetylglutamate kinase (EC 2.7.2.8)	- none -
fig|953.603.peg.920	CDS	jcf7180003493613	939206	938664	-2	-	543	GTP-binding protein EngB	- none -
fig|953.603.peg.921	CDS	jcf7180003493613	939356	940435	2	+	1080	Peptide chain release factor 1	Translation termination factors bacterial
fig|953.603.peg.922	CDS	jcf7180003493613	940589	940756	2	+	168	hypothetical protein	- none -
fig|953.603.peg.923	CDS	jcf7180003493613	940932	941138	3	+	207	FIG01208047: hypothetical protein	- none -
fig|953.603.peg.924	CDS	jcf7180003493613	941354	942283	2	+	930	Auxin efflux carrier family protein	- none -
fig|953.603.peg.925	CDS	jcf7180003493613	942902	942588	-2	-	315	Cell division protein DivIC (FtsB), stabilizes FtsL against RasP cleavage	Stationary phase repair cluster
fig|953.603.peg.926	CDS	jcf7180003493613	943080	942952	-3	-	129	LSU ribosomal protein L36p @ LSU ribosomal protein L36p, zinc-independent	- none -
fig|953.603.peg.927	CDS	jcf7180003493613	943998	943150	-3	-	849	Phosphoenolpyruvate synthase regulatory protein	- none -
fig|953.603.peg.928	CDS	jcf7180003493613	944111	944821	2	+	711	Cytochrome c-type biogenesis protein CcmC, putative heme lyase for CcmE	Biogenesis of c-type cytochromes
fig|953.603.peg.929	CDS	jcf7180003493613	946747	945128	-1	-	1620	hypothetical protein	- none -
fig|953.603.peg.930	CDS	jcf7180003493613	946925	948202	2	+	1278	Adenylosuccinate synthetase (EC 6.3.4.4)	Purine conversions
fig|953.603.peg.931	CDS	jcf7180003493613	948360	949646	3	+	1287	hypothetical protein	- none -
fig|953.603.peg.932	CDS	jcf7180003493613	949647	950264	3	+	618	hypothetical protein	- none -
fig|953.603.peg.933	CDS	jcf7180003493613	950396	950659	2	+	264	Translation initiation factor 1	Translation initiation factors bacterial
fig|953.603.peg.934	CDS	jcf7180003493613	950637	951230	3	+	594	Septum formation protein Maf	- none -
fig|953.603.peg.935	CDS	jcf7180003493613	952610	951348	-2	-	1263	tolB protein precursor, periplasmic protein involved in the tonb-independent uptake of group A colicins	- none -
fig|953.603.peg.936	CDS	jcf7180003493613	954287	952620	-2	-	1668	Ribonuclease J (endonuclease and 5&#39; exonuclease)	- none -
fig|953.603.peg.937	CDS	jcf7180003493613	955573	954455	-1	-	1119	Chaperone protein DnaJ	Protein chaperones
fig|953.603.peg.938	CDS	jcf7180003493613	955816	955941	1	+	126	hypothetical protein	- none -
fig|953.603.peg.939	CDS	jcf7180003493613	956062	956877	1	+	816	hypothetical protein	- none -
fig|953.603.peg.940	CDS	jcf7180003493613	956940	958112	3	+	1173	Outer membrane receptor proteins, mostly Fe transport	- none -
fig|953.603.peg.941	CDS	jcf7180003493613	960809	958299	-2	-	2511	DNA mismatch repair protein MutS	DNA repair, bacterial MutL-MutS system; <br>DNA repair system including RecA, MutS and a hypothetical protein
fig|953.603.peg.942	CDS	jcf7180003493613	962143	960977	-1	-	1167	hypothetical protein	- none -
fig|953.603.peg.943	CDS	jcf7180003493613	962404	963090	1	+	687	membrane protein, TerC family	- none -
fig|953.603.peg.944	CDS	jcf7180003493613	963692	963573	-2	-	120	hypothetical protein	- none -
fig|953.603.peg.945	CDS	jcf7180003493613	964420	963872	-1	-	549	Peptidyl-tRNA hydrolase (EC 3.1.1.29)	Sporulation-associated proteins with broader functions; <br>Translation termination factors bacterial
fig|953.603.peg.946	CDS	jcf7180003493613	965031	964420	-3	-	612	LSU ribosomal protein L25p	- none -
fig|953.603.peg.947	CDS	jcf7180003493613	965177	965476	2	+	300	Putative oxidoreductase	- none -
fig|953.603.peg.948	CDS	jcf7180003493613	965833	965528	-1	-	306	Cell division protein FtsL	Stationary phase repair cluster
fig|953.603.peg.949	CDS	jcf7180003493613	966720	965830	-3	-	891	16S rRNA (cytosine(1402)-N(4))-methyltransferase (EC 2.1.1.199)	- none -
fig|953.603.peg.950	CDS	jcf7180003493613	966941	968152	2	+	1212	Uncharacterized MFS-type transporter	- none -
fig|953.603.peg.951	CDS	jcf7180003493613	968994	968203	-3	-	792	Methionine aminopeptidase (EC 3.4.11.18)	CBSS-312309.3.peg.1965; <br>Translation termination factors bacterial
fig|953.603.peg.952	CDS	jcf7180003493613	969095	969235	2	+	141	hypothetical protein	- none -
fig|953.603.peg.953	CDS	jcf7180003493613	970476	969238	-3	-	1239	Cell division protein FtsA	- none -
fig|953.603.peg.954	CDS	jcf7180003493613	970615	971154	1	+	540	Peptide deformylase (EC 3.5.1.88)	Translation termination factors bacterial
fig|953.603.peg.955	CDS	jcf7180003493613	971144	971965	2	+	822	Uracil-DNA glycosylase, family 4 (EC 3.2.2.27)	- none -
fig|953.603.peg.956	CDS	jcf7180003493613	972089	972208	2	+	120	hypothetical protein	- none -
fig|953.603.peg.957	CDS	jcf7180003493613	972810	972637	-3	-	174	hypothetical protein	- none -
fig|953.603.peg.958	CDS	jcf7180003493613	972966	973277	3	+	312	hypothetical protein	- none -
fig|953.603.peg.959	CDS	jcf7180003493613	973436	973984	2	+	549	Similar to Gene Transfer Agent (GTA) ORFG06	- none -
fig|953.603.peg.960	CDS	jcf7180003493613	974301	974711	3	+	411	hypothetical protein	- none -
fig|953.603.peg.961	CDS	jcf7180003493613	974686	975075	1	+	390	hypothetical protein	- none -
fig|953.603.peg.962	CDS	jcf7180003493613	975111	975926	3	+	816	hypothetical protein	- none -
fig|953.603.peg.963	CDS	jcf7180003493613	976339	975965	-1	-	375	hypothetical protein	- none -
fig|953.603.peg.964	CDS	jcf7180003493613	976524	976745	3	+	222	hypothetical protein	- none -
fig|953.603.peg.965	CDS	jcf7180003493613	976750	977124	1	+	375	hypothetical protein	- none -
fig|953.603.peg.966	CDS	jcf7180003493613	977454	977311	-3	-	144	hypothetical protein	- none -
fig|953.603.peg.967	CDS	jcf7180003493613	978050	977487	-2	-	564	23S rRNA (uridine(2552)-2&#39;-O)-methyltransferase (EC 2.1.1.166)	- none -
fig|953.603.peg.968	CDS	jcf7180003493613	978717	978142	-3	-	576	Cell division organizing protein PopZ	- none -
fig|953.603.peg.969	CDS	jcf7180003493613	979969	978737	-1	-	1233	Outer membrane protein	- none -
fig|953.603.peg.970	CDS	jcf7180003493613	980102	980560	2	+	459	LSU ribosomal protein L13p (L13Ae)	- none -
fig|953.603.peg.971	CDS	jcf7180003493613	980571	981026	3	+	456	SSU ribosomal protein S9p (S16e)	Ribosome SSU bacterial
fig|953.603.peg.972	CDS	jcf7180003493613	981173	981484	2	+	312	DNA-binding protein, HU family	- none -
fig|953.603.peg.973	CDS	jcf7180003493613	982184	981477	-2	-	708	Pyridoxine 5&#39;-phosphate synthase (EC 2.6.99.2)	- none -
fig|953.603.peg.974	CDS	jcf7180003493613	982447	983619	1	+	1173	Dihydrolipoamide succinyltransferase component (E2) of 2-oxoglutarate dehydrogenase complex (EC 2.3.1.61)	Dehydrogenase complexes
fig|953.603.peg.975	CDS	jcf7180003493613	986942	983658	-2	-	3285	hypothetical protein	- none -
fig|953.603.peg.976	CDS	jcf7180003493613	987182	989842	2	+	2661	Protein translocase subunit SecA	- none -
fig|953.603.peg.977	CDS	jcf7180003493613	990775	989846	-1	-	930	ankyrin repeat domain protein	- none -
fig|953.603.peg.978	CDS	jcf7180003493613	992639	991077	-2	-	1563	GMP synthase [glutamine-hydrolyzing], amidotransferase subunit (EC 6.3.5.2) / GMP synthase [glutamine-hydrolyzing], ATP pyrophosphatase subunit (EC 6.3.5.2)	GMP synthase; <br>GMP synthase; <br>Purine conversions; <br>Purine conversions; <br>Purine salvage cluster; <br>Purine salvage cluster
fig|953.603.peg.979	CDS	jcf7180003493613	993269	992745	-2	-	525	hypothetical protein	- none -
fig|953.603.peg.980	CDS	jcf7180003493613	993417	993256	-3	-	162	hypothetical protein	- none -
fig|953.603.peg.981	CDS	jcf7180003493613	993937	993584	-1	-	354	Aspartyl-tRNA(Asn) amidotransferase subunit C (EC 6.3.5.6) @ Glutamyl-tRNA(Gln) amidotransferase subunit C (EC 6.3.5.7)	tRNA aminoacylation, Asp and Asn; <br>tRNA aminoacylation, Glu and Gln
fig|953.603.peg.982	CDS	jcf7180003493613	994853	993927	-2	-	927	Ribose-phosphate pyrophosphokinase (EC 2.7.6.1)	De Novo Purine Biosynthesis
fig|953.603.peg.983	CDS	jcf7180003493613	995211	997016	3	+	1806	Succinate dehydrogenase flavoprotein subunit (EC 1.3.5.1)	- none -
fig|953.603.peg.984	CDS	jcf7180003493613	999312	996988	-3	-	2325	ankyrin repeat domain protein	- none -
fig|953.603.peg.985	CDS	jcf7180003493613	1000310	999690	-2	-	621	Guanylate kinase (EC 2.7.4.8)	Purine conversions
fig|953.603.peg.986	CDS	jcf7180003493613	1002087	1000282	-3	-	1806	Pentapeptide repeat family protein	- none -
fig|953.603.peg.987	CDS	jcf7180003493613	1003273	1002080	-1	-	1194	Ankyrin repeat domain protein	- none -
fig|953.603.peg.988	CDS	jcf7180003493613	1004456	1003362	-2	-	1095	GTP-binding and nucleic acid-binding protein YchF	- none -
fig|953.603.peg.989	CDS	jcf7180003493613	1004575	1005441	1	+	867	hypothetical protein	- none -
fig|953.603.peg.990	CDS	jcf7180003493613	1005523	1006695	1	+	1173	CCA tRNA nucleotidyltransferase (EC 2.7.7.72)	- none -
fig|953.603.peg.991	CDS	jcf7180003493613	1007604	1006687	-3	-	918	interaptin	- none -
fig|953.603.peg.992	CDS	jcf7180003493613	1008434	1007607	-2	-	828	hypothetical protein	- none -
fig|953.603.peg.993	CDS	jcf7180003493613	1009093	1008560	-1	-	534	Gene Transfer Agent prohead protease	- none -
fig|953.603.peg.994	CDS	jcf7180003493613	1009739	1010836	2	+	1098	NAD-dependent glyceraldehyde-3-phosphate dehydrogenase (EC 1.2.1.12)	Glycolysis and Gluconeogenesis
fig|953.603.peg.995	CDS	jcf7180003493613	1010833	1011600	1	+	768	Twin-arginine translocation protein TatC	Cluster-based Subsystem Grouping Hypotheticals - perhaps Proteosome Related; <br>Twin-arginine translocation system
fig|953.603.peg.996	CDS	jcf7180003493613	1011895	1013226	1	+	1332	hypothetical protein	- none -
fig|953.603.peg.997	CDS	jcf7180003493613	1013403	1013251	-3	-	153	hypothetical protein	- none -
fig|953.603.peg.998	CDS	jcf7180003493613	1015423	1013390	-1	-	2034	hypothetical protein	- none -
fig|953.603.peg.999	CDS	jcf7180003493613	1016342	1015413	-2	-	930	hypothetical protein	- none -
fig|953.603.peg.1000	CDS	jcf7180003493613	1016772	1016335	-3	-	438	Ribonuclease HI (EC 3.1.26.4)	CBSS-228410.1.peg.134; <br>CBSS-342610.3.peg.1536; <br>Ribonuclease H
fig|953.603.peg.1001	CDS	jcf7180003493613	1017836	1016949	-2	-	888	Heme O synthase, protoheme IX farnesyltransferase, COX10-CtaB	- none -
fig|953.603.peg.1003	CDS	jcf7180003493613	1020168	1019404	-3	-	765	Cytochrome c oxidase polypeptide II (EC 1.9.3.1)	CBSS-316057.3.peg.563; <br>Terminal cytochrome C oxidases
fig|953.603.peg.1004	CDS	jcf7180003493613	1020919	1021008	1	+	90	hypothetical protein	- none -
fig|953.603.peg.1005	CDS	jcf7180003493613	1021265	1022137	2	+	873	hypothetical protein	- none -
fig|953.603.peg.1006	CDS	jcf7180003493613	1022134	1023030	1	+	897	restriction endonuclease (HaeIII)	- none -
fig|953.603.peg.1007	CDS	jcf7180003493613	1024603	1023083	-1	-	1521	Type I secretion membrane fusion protein, HlyD family	- none -
fig|953.603.peg.1008	CDS	jcf7180003493613	1024621	1024755	1	+	135	hypothetical protein	- none -
fig|953.603.peg.1009	CDS	jcf7180003493613	1024870	1025604	1	+	735	3-oxoacyl-[acyl-carrier protein] reductase (EC 1.1.1.100), FadG	- none -
fig|953.603.peg.1010	CDS	jcf7180003493613	1025700	1026035	3	+	336	Major pilus subunit of type IV secretion complex, VirB2	Vir-like type 4 secretion system
fig|953.603.peg.1011	CDS	jcf7180003493613	1027344	1026064	-3	-	1281	Peptidase, M48 family	- none -
fig|953.603.peg.1012	CDS	jcf7180003493613	1028060	1027416	-2	-	645	3,4-dihydroxy-2-butanone 4-phosphate synthase (EC 4.1.99.12)	Riboflavin, FMN and FAD metabolism; <br>Riboflavin synthesis cluster; <br>riboflavin to FAD
fig|953.603.peg.1013	CDS	jcf7180003493613	1028561	1028067	-2	-	495	Transcription elongation factor GreA	Transcription factors bacterial
fig|953.603.peg.1014	CDS	jcf7180003493613	1030112	1028571	-2	-	1542	ATP synthase alpha chain (EC 3.6.3.14)	F0F1-type ATP synthase
fig|953.603.peg.1015	CDS	jcf7180003493613	1030669	1030109	-1	-	561	ATP synthase delta chain (EC 3.6.3.14)	F0F1-type ATP synthase
fig|953.603.peg.1016	CDS	jcf7180003493613	1031061	1030696	-3	-	366	UPF0102 protein YraN	- none -
fig|953.603.peg.1017	CDS	jcf7180003493613	1031513	1031085	-2	-	429	LSU ribosomal protein L17p	- none -
fig|953.603.peg.1018	CDS	jcf7180003493613	1032588	1031521	-3	-	1068	DNA-directed RNA polymerase alpha subunit (EC 2.7.7.6)	RNA polymerase bacterial
fig|953.603.peg.1019	CDS	jcf7180003493613	1032996	1032610	-3	-	387	SSU ribosomal protein S11p (S14e)	Ribosome SSU bacterial
fig|953.603.peg.1020	CDS	jcf7180003493613	1033386	1033018	-3	-	369	SSU ribosomal protein S13p (S18e)	Ribosome SSU bacterial
fig|953.603.peg.1021	CDS	jcf7180003493613	1034087	1033446	-2	-	642	Adenylate kinase (EC 2.7.4.3)	Purine conversions
fig|953.603.peg.1022	CDS	jcf7180003493613	1035412	1034084	-1	-	1329	Protein translocase subunit SecY	- none -
fig|953.603.peg.1023	CDS	jcf7180003493613	1035886	1035416	-1	-	471	LSU ribosomal protein L15p (L27Ae)	- none -
fig|953.603.peg.1024	CDS	jcf7180003493613	1036402	1035890	-1	-	513	SSU ribosomal protein S5p (S2e)	Ribosome SSU bacterial
fig|953.603.peg.1025	CDS	jcf7180003493613	1036786	1036415	-1	-	372	LSU ribosomal protein L18p (L5e)	- none -
fig|953.603.peg.1026	CDS	jcf7180003493613	1037337	1036792	-3	-	546	LSU ribosomal protein L6p (L9e)	- none -
fig|953.603.peg.1027	CDS	jcf7180003493613	1037749	1037354	-1	-	396	SSU ribosomal protein S8p (S15Ae)	Ribosome SSU bacterial
fig|953.603.peg.1028	CDS	jcf7180003493613	1038079	1037771	-1	-	309	SSU ribosomal protein S14p (S29e) @ SSU ribosomal protein S14p (S29e), zinc-independent	Ribosome SSU bacterial; <br>Ribosome SSU bacterial
fig|953.603.peg.1029	CDS	jcf7180003493613	1038629	1038096	-2	-	534	LSU ribosomal protein L5p (L11e)	- none -
fig|953.603.peg.1030	CDS	jcf7180003493613	1038953	1038636	-2	-	318	LSU ribosomal protein L24p (L26e)	- none -
fig|953.603.peg.1031	CDS	jcf7180003493613	1039312	1038953	-1	-	360	LSU ribosomal protein L14p (L23e)	- none -
fig|953.603.peg.1032	CDS	jcf7180003493613	1039562	1039326	-2	-	237	SSU ribosomal protein S17p (S11e)	Ribosome SSU bacterial
fig|953.603.peg.1033	CDS	jcf7180003493613	1039758	1039555	-3	-	204	LSU ribosomal protein L29p (L35e)	- none -
fig|953.603.peg.1034	CDS	jcf7180003493613	1040183	1039770	-2	-	414	LSU ribosomal protein L16p (L10e)	- none -
fig|953.603.peg.1035	CDS	jcf7180003493613	1040812	1040198	-1	-	615	SSU ribosomal protein S3p (S3e)	Ribosome SSU bacterial
fig|953.603.peg.1036	CDS	jcf7180003493613	1041199	1040852	-1	-	348	LSU ribosomal protein L22p (L17e)	- none -
fig|953.603.peg.1037	CDS	jcf7180003493613	1041489	1041205	-3	-	285	SSU ribosomal protein S19p (S15e)	Ribosome SSU bacterial
fig|953.603.peg.1038	CDS	jcf7180003493613	1042317	1041493	-3	-	825	LSU ribosomal protein L2p (L8e)	- none -
fig|953.603.peg.1039	CDS	jcf7180003493613	1042606	1042319	-1	-	288	LSU ribosomal protein L23p (L23Ae)	- none -
fig|953.603.peg.1040	CDS	jcf7180003493613	1043217	1042603	-3	-	615	LSU ribosomal protein L4p (L1e)	- none -
fig|953.603.peg.1041	CDS	jcf7180003493613	1043942	1043220	-2	-	723	LSU ribosomal protein L3p (L3e)	- none -
fig|953.603.peg.1042	CDS	jcf7180003493613	1044272	1043952	-2	-	321	SSU ribosomal protein S10p (S20e)	Ribosome SSU bacterial
fig|953.603.peg.1043	CDS	jcf7180003493613	1045459	1044287	-1	-	1173	Translation elongation factor Tu	Mycobacterium virulence operon involved in protein synthesis (SSU ribosomal proteins); <br>Translation elongation factors bacterial
fig|953.603.peg.1044	CDS	jcf7180003493613	1047009	1045810	-3	-	1200	Carbamoyl-phosphate synthase small chain (EC 6.3.5.5)	- none -
fig|953.603.peg.1045	CDS	jcf7180003493613	1047215	1047709	2	+	495	hypothetical protein	- none -
fig|953.603.peg.1046	CDS	jcf7180003493613	1049497	1048130	-1	-	1368	hypothetical protein	- none -
fig|953.603.peg.1047	CDS	jcf7180003493613	1050508	1049579	-1	-	930	Fructose-1,6-bisphosphatase, GlpX type (EC 3.1.3.11)	Glycolysis and Gluconeogenesis
fig|953.603.peg.1048	CDS	jcf7180003493613	1050634	1051662	1	+	1029	hypothetical protein	- none -
fig|953.603.peg.1049	CDS	jcf7180003493613	1054522	1051748	-1	-	2775	Pyruvate,phosphate dikinase (EC 2.7.9.1)	CBSS-349161.4.peg.2427; <br>Glycolysis and Gluconeogenesis; <br>Pyruvate metabolism I: anaplerotic reactions, PEP
fig|953.603.peg.1050	CDS	jcf7180003493613	1054694	1055137	2	+	444	hypothetical protein	- none -
fig|953.603.peg.1051	CDS	jcf7180003493613	1055298	1055564	3	+	267	hypothetical protein	- none -
fig|953.603.peg.1052	CDS	jcf7180003493613	1055573	1057120	2	+	1548	Retron-type RNA-directed DNA polymerase (EC 2.7.7.49)	Group II intron-associated genes
fig|953.603.peg.1053	CDS	jcf7180003493613	1057117	1057845	1	+	729	hypothetical protein	- none -
fig|953.603.peg.1054	CDS	jcf7180003493613	1059307	1057952	-1	-	1356	Phosphoglucosamine mutase (EC 5.4.2.10)	UDP-N-acetylmuramate from Fructose-6-phosphate Biosynthesis
fig|953.603.peg.1055	CDS	jcf7180003493613	1059435	1061510	3	+	2076	hypothetical protein	- none -
fig|953.603.peg.1056	CDS	jcf7180003493613	1062032	1062289	2	+	258	conserved hypothetical protein	- none -
fig|953.603.peg.1057	CDS	jcf7180003493613	1062363	1063262	3	+	900	Mobile element protein	- none -
fig|953.603.peg.1058	CDS	jcf7180003493613	1063356	1063688	3	+	333	Mobile element protein	- none -
fig|953.603.peg.1059	CDS	jcf7180003493613	1063713	1064228	3	+	516	Mobile element protein	- none -
fig|953.603.peg.1060	CDS	jcf7180003493613	1064296	1064523	1	+	228	hypothetical protein	- none -
fig|953.603.peg.1061	CDS	jcf7180003493613	1065588	1064581	-3	-	1008	N(6)-L-threonylcarbamoyladenine synthase (EC 2.3.1.234)	- none -
fig|953.603.peg.1062	CDS	jcf7180003493613	1065909	1065745	-3	-	165	hypothetical protein	- none -
fig|953.603.peg.1063	CDS	jcf7180003493613	1066021	1065902	-1	-	120	hypothetical protein	- none -
fig|953.603.peg.1064	CDS	jcf7180003493613	1066765	1066028	-1	-	738	hypothetical protein	- none -
fig|953.603.peg.1065	CDS	jcf7180003493613	1068771	1067635	-3	-	1137	Cysteine desulfurase (EC 2.8.1.7)	Alanine biosynthesis; <br>CBSS-84588.1.peg.1247
fig|953.603.peg.1066	CDS	jcf7180003493613	1068927	1069625	3	+	699	Hydrolase SMc00528, alpha/beta fold family	- none -
fig|953.603.peg.1067	CDS	jcf7180003493613	1069678	1069842	1	+	165	hypothetical protein	- none -
fig|953.603.peg.1068	CDS	jcf7180003493613	1070538	1069864	-3	-	675	Lipoprotein-releasing system ATP-binding protein LolD	- none -
fig|953.603.peg.1069	CDS	jcf7180003493613	1071033	1070578	-3	-	456	probable iron binding protein from the HesB_IscA_SufA family	- none -
fig|953.603.peg.1070	CDS	jcf7180003493613	1071081	1072280	3	+	1200	dNTP triphosphohydrolase, broad substrate specificity	- none -
fig|953.603.peg.1071	CDS	jcf7180003493613	1072280	1073362	2	+	1083	Diaminohydroxyphosphoribosylaminopyrimidine deaminase (EC 3.5.4.26) / 5-amino-6-(5-phosphoribosylamino)uracil reductase (EC 1.1.1.193)	Riboflavin, FMN and FAD metabolism; <br>Riboflavin, FMN and FAD metabolism; <br>Riboflavin synthesis cluster; <br>Riboflavin synthesis cluster
fig|953.603.peg.1072	CDS	jcf7180003493613	1073475	1073855	3	+	381	Mobile element protein	- none -
fig|953.603.peg.1073	CDS	jcf7180003493613	1073867	1074337	2	+	471	hypothetical protein	- none -
fig|953.603.peg.1074	CDS	jcf7180003493613	1074608	1074733	2	+	126	Mobile element protein	- none -
fig|953.603.peg.1075	CDS	jcf7180003493613	1075637	1074957	-2	-	681	Ribulose-phosphate 3-epimerase (EC 5.1.3.1)	Riboflavin synthesis cluster
fig|953.603.peg.1076	CDS	jcf7180003493613	1076127	1075732	-3	-	396	hypothetical protein	- none -
fig|953.603.peg.1077	CDS	jcf7180003493613	1076387	1077733	2	+	1347	Mobile element protein	- none -
fig|953.603.peg.1078	CDS	jcf7180003493613	1077853	1078683	1	+	831	2,3,4,5-tetrahydropyridine-2,6-dicarboxylate N-succinyltransferase (EC 2.3.1.117)	Lysine Biosynthesis DAP Pathway; <br>Lysine Biosynthesis DAP Pathway, GJO scratch
fig|953.603.peg.1079	CDS	jcf7180003493613	1078974	1078690	-3	-	285	hypothetical protein	- none -
fig|953.603.peg.1080	CDS	jcf7180003493613	1079346	1078975	-3	-	372	hypothetical protein	- none -
fig|953.603.peg.1081	CDS	jcf7180003493613	1079448	1080497	3	+	1050	SAM-dependent methyltransferase, MidA	- none -
fig|953.603.peg.1082	CDS	jcf7180003493613	1082463	1081012	-3	-	1452	some similarities to phage related proteins	- none -
fig|953.603.peg.1083	CDS	jcf7180003493613	1083052	1082885	-1	-	168	hypothetical protein	- none -
fig|953.603.peg.1084	CDS	jcf7180003493613	1084942	1083368	-1	-	1575	Peptidoglycan D,D-transpeptidase MrdA (EC 3.4.16.4)	- none -
fig|953.603.peg.1085	CDS	jcf7180003493613	1085736	1084897	-3	-	840	polysaccharide deacetylase, putative	- none -
fig|953.603.peg.1086	CDS	jcf7180003493613	1085859	1085981	3	+	123	AAA+ ATPase superfamily protein YifB/ComM, associated with DNA recombination	- none -
fig|953.603.peg.1087	CDS	jcf7180003493613	1086066	1086725	3	+	660	UPF0758 family protein	- none -
fig|953.603.peg.1088	CDS	jcf7180003493613	1086830	1087162	2	+	333	Transcriptional regulator	- none -
fig|953.603.peg.1089	CDS	jcf7180003493613	1087177	1087539	1	+	363	DNA-binding protein, putative	- none -
fig|953.603.peg.1090	CDS	jcf7180003493613	1088176	1087880	-1	-	297	hypothetical protein	- none -
fig|953.603.peg.1091	CDS	jcf7180003493613	1090178	1088463	-2	-	1716	hypothetical protein	- none -
fig|953.603.peg.1092	CDS	jcf7180003493613	1090673	1090299	-2	-	375	FIG01208391: hypothetical protein	- none -
fig|953.603.peg.1093	CDS	jcf7180003493613	1092069	1090684	-3	-	1386	hypothetical protein	- none -
fig|953.603.peg.1094	CDS	jcf7180003493613	1092254	1092451	2	+	198	hypothetical protein	- none -
fig|953.603.peg.1095	CDS	jcf7180003493613	1093949	1092876	-2	-	1074	hypothetical protein	- none -
fig|953.603.peg.1096	CDS	jcf7180003493613	1094127	1095071	3	+	945	hypothetical protein	- none -
fig|953.603.peg.1097	CDS	jcf7180003493613	1095116	1095448	2	+	333	transcriptional regulator, putative	- none -
fig|953.603.peg.1098	CDS	jcf7180003493613	1095473	1095844	2	+	372	Transcriptional regulator	- none -
fig|953.603.peg.1099	CDS	jcf7180003493613	1096532	1096044	-2	-	489	hypothetical protein	- none -
fig|953.603.peg.1100	CDS	jcf7180003493613	1097404	1096631	-1	-	774	Retron-type RNA-directed DNA polymerase (EC 2.7.7.49)	Group II intron-associated genes
fig|953.603.peg.1101	CDS	jcf7180003493613	1098621	1097530	-3	-	1092	Retron-type RNA-directed DNA polymerase (EC 2.7.7.49)	Group II intron-associated genes
fig|953.603.peg.1102	CDS	jcf7180003493613	1098714	1099043	3	+	330	Mobile element protein	- none -
fig|953.603.peg.1103	CDS	jcf7180003493613	1099027	1099215	1	+	189	Mobile element protein	- none -
fig|953.603.peg.1104	CDS	jcf7180003493613	1099235	1099627	2	+	393	Mobile element protein	- none -
fig|953.603.peg.1105	CDS	jcf7180003493613	1099840	1099655	-1	-	186	Retron-type RNA-directed DNA polymerase (EC 2.7.7.49)	Group II intron-associated genes
fig|953.603.peg.1106	CDS	jcf7180003493613	1100033	1099884	-2	-	150	FIG01208330: hypothetical protein	- none -
fig|953.603.peg.1107	CDS	jcf7180003493613	1101050	1100352	-2	-	699	Retron-type RNA-directed DNA polymerase (EC 2.7.7.49)	Group II intron-associated genes
fig|953.603.peg.1108	CDS	jcf7180003493613	1102144	1101566	-1	-	579	Phage head, major capsid protein E	- none -
fig|953.603.peg.1109	CDS	jcf7180003493613	1102549	1102178	-1	-	372	Phage head, head-DNA stabilization protein D	- none -
fig|953.603.peg.1110	CDS	jcf7180003493613	1103630	1102542	-2	-	1089	Phage head, head-tail preconnector protease C / Phage head, scaffolding domain Nu3	- none -
fig|953.603.peg.1111	CDS	jcf7180003493613	1105054	1103627	-1	-	1428	Phage head, portal protein B	- none -
fig|953.603.peg.1112	CDS	jcf7180003493613	1105278	1105054	-3	-	225	hypothetical protein	- none -
fig|953.603.peg.1113	CDS	jcf7180003493613	1106289	1105282	-3	-	1008	Phage head, terminase DNA packaging protein A	- none -
fig|953.603.peg.1114	CDS	jcf7180003493613	1107103	1106318	-1	-	786	Phage head, terminase DNA packaging protein A	- none -
fig|953.603.peg.1115	CDS	jcf7180003493613	1108590	1107103	-3	-	1488	hypothetical protein	- none -
fig|953.603.peg.1116	CDS	jcf7180003493613	1109221	1108610	-1	-	612	Phage head, terminase subunit Nu1	- none -
fig|953.603.peg.1117	CDS	jcf7180003493613	1109719	1109225	-1	-	495	Phage protein	- none -
fig|953.603.peg.1118	CDS	jcf7180003493613	1110587	1111078	2	+	492	FIG01207706: hypothetical protein	- none -
fig|953.603.peg.1119	CDS	jcf7180003493613	1111128	1111925	3	+	798	hypothetical protein	- none -
fig|953.603.peg.1120	CDS	jcf7180003493613	1112700	1112218	-3	-	483	Mobile element protein	- none -
fig|953.603.peg.1121	CDS	jcf7180003493613	1113077	1112697	-2	-	381	hypothetical protein	- none -
fig|953.603.peg.1122	CDS	jcf7180003493613	1113153	1113389	3	+	237	hypothetical protein	- none -
fig|953.603.peg.1123	CDS	jcf7180003493613	1113386	1114612	2	+	1227	hypothetical protein	- none -
fig|953.603.peg.1124	CDS	jcf7180003493613	1114636	1116651	1	+	2016	hypothetical protein	- none -
fig|953.603.peg.1125	CDS	jcf7180003493613	1117173	1116664	-3	-	510	hypothetical protein	- none -
fig|953.603.peg.1126	CDS	jcf7180003493613	1117261	1118160	1	+	900	Mobile element protein	- none -
fig|953.603.peg.1127	CDS	jcf7180003493613	1118254	1118586	1	+	333	Mobile element protein	- none -
fig|953.603.peg.1128	CDS	jcf7180003493613	1118995	1118828	-1	-	168	hypothetical protein	- none -
fig|953.603.peg.1129	CDS	jcf7180003493613	1120279	1119263	-1	-	1017	Thioredoxin reductase (EC 1.8.1.9)	Thioredoxin-disulfide reductase; <br>pyrimidine conversions
fig|953.603.peg.1130	CDS	jcf7180003493613	1121911	1120583	-1	-	1329	tRNA-5-carboxymethylaminomethyl-2-thiouridine(34) synthesis protein MnmE	- none -
fig|953.603.peg.1131	CDS	jcf7180003493613	1122107	1122616	2	+	510	NADH-ubiquinone oxidoreductase chain I (EC 1.6.5.3)	NADH ubiquinone oxidoreductase; <br>Respiratory Complex I
fig|953.603.peg.1132	CDS	jcf7180003493613	1122616	1122738	1	+	123	hypothetical protein	- none -
fig|953.603.peg.1133	CDS	jcf7180003493613	1122732	1122923	3	+	192	hypothetical protein	- none -
fig|953.603.peg.1134	CDS	jcf7180003493613	1123343	1122951	-2	-	393	Mobile element protein	- none -
fig|953.603.peg.1135	CDS	jcf7180003493613	1123551	1123363	-3	-	189	Mobile element protein	- none -
fig|953.603.peg.1136	CDS	jcf7180003493613	1123864	1123535	-1	-	330	Mobile element protein	- none -
fig|953.603.peg.1137	CDS	jcf7180003493613	1124007	1125908	3	+	1902	Threonyl-tRNA synthetase (EC 6.1.1.3)	tRNA aminoacylation, Thr
fig|953.603.peg.1138	CDS	jcf7180003493613	1125921	1126439	3	+	519	Translation initiation factor 3	Mycobacterium virulence operon involved in protein synthesis (LSU ribosomal proteins); <br>Translation initiation factors bacterial
fig|953.603.peg.1139	CDS	jcf7180003493613	1127721	1126468	-3	-	1254	NADH-ubiquinone oxidoreductase chain F (EC 1.6.5.3)	NADH ubiquinone oxidoreductase; <br>Respiratory Complex I
fig|953.603.peg.1140	CDS	jcf7180003493613	1128424	1129899	1	+	1476	hypothetical protein	- none -
fig|953.603.peg.1141	CDS	jcf7180003493613	1129941	1130426	3	+	486	hypothetical protein	- none -
fig|953.603.peg.1142	CDS	jcf7180003493613	1130524	1130898	1	+	375	hypothetical protein	- none -
fig|953.603.peg.1143	CDS	jcf7180003493613	1131363	1130971	-3	-	393	Cytochrome c-type biogenesis protein CcmE, heme chaperone	Biogenesis of c-type cytochromes
fig|953.603.peg.1144	CDS	jcf7180003493613	1131484	1131347	-1	-	138	hypothetical protein	- none -
fig|953.603.peg.1145	CDS	jcf7180003493613	1132524	1131481	-3	-	1044	Biotin operon repressor / Biotin--protein ligase (EC 6.3.4.9)(EC 6.3.4.10)(EC 6.3.4.11)(EC 6.3.4.15)	Biotin biosynthesis
fig|953.603.peg.1146	CDS	jcf7180003493613	1133906	1132542	-2	-	1365	NADH-ubiquinone oxidoreductase chain N (EC 1.6.5.3)	NADH ubiquinone oxidoreductase; <br>Respiratory Complex I
fig|953.603.peg.1147	CDS	jcf7180003493613	1135345	1133903	-1	-	1443	NADH-ubiquinone oxidoreductase chain M (EC 1.6.5.3)	NADH ubiquinone oxidoreductase; <br>Respiratory Complex I
fig|953.603.peg.1148	CDS	jcf7180003493613	1137196	1135349	-1	-	1848	NADH-ubiquinone oxidoreductase chain L (EC 1.6.5.3)	NADH ubiquinone oxidoreductase; <br>Respiratory Complex I
fig|953.603.peg.1149	CDS	jcf7180003493613	1137509	1137201	-2	-	309	NADH-ubiquinone oxidoreductase chain K (EC 1.6.5.3)	NADH ubiquinone oxidoreductase; <br>Respiratory Complex I
fig|953.603.peg.1150	CDS	jcf7180003493613	1138087	1137500	-1	-	588	NADH-ubiquinone oxidoreductase chain J (EC 1.6.5.3)	NADH ubiquinone oxidoreductase; <br>Respiratory Complex I
fig|953.603.peg.1151	CDS	jcf7180003493613	1138492	1138217	-1	-	276	hypothetical protein	- none -
fig|953.603.peg.1152	CDS	jcf7180003493613	1138815	1138997	3	+	183	Mobile element protein	- none -
fig|953.603.peg.1153	CDS	jcf7180003493613	1139059	1139283	1	+	225	Mobile element protein	- none -
fig|953.603.peg.1154	CDS	jcf7180003493613	1139297	1139803	2	+	507	transposase family protein	- none -
fig|953.603.peg.1155	CDS	jcf7180003493613	1139877	1140206	3	+	330	hypothetical protein	- none -
fig|953.603.peg.1156	CDS	jcf7180003493613	1140334	1142250	1	+	1917	ATP-dependent DNA helicase UvrD/PcrA (EC 3.6.4.12)	- none -
fig|953.603.peg.1157	CDS	jcf7180003493613	1142617	1142405	-1	-	213	Mobile element protein	- none -
fig|953.603.peg.1158	CDS	jcf7180003493613	1142717	1142601	-2	-	117	hypothetical protein	- none -
fig|953.603.peg.1159	CDS	jcf7180003493613	1143001	1142780	-1	-	222	hypothetical protein	- none -
fig|953.603.peg.1160	CDS	jcf7180003493613	1143180	1143034	-3	-	147	Transposase	- none -
fig|953.603.peg.1161	CDS	jcf7180003493613	1143399	1143196	-3	-	204	Mobile element protein	- none -
fig|953.603.peg.1162	CDS	jcf7180003493613	1144723	1143491	-1	-	1233	Aspartokinase (EC 2.7.2.4)	Lysine Biosynthesis DAP Pathway; <br>Lysine Biosynthesis DAP Pathway, GJO scratch; <br>Threonine and Homoserine Biosynthesis
fig|953.603.peg.1163	CDS	jcf7180003493613	1146507	1145062	-3	-	1446	hypothetical protein	- none -
fig|953.603.peg.1164	CDS	jcf7180003493613	1146643	1147917	1	+	1275	Putrescine-ornithine antiporter	- none -
fig|953.603.peg.1165	CDS	jcf7180003493613	1148712	1148131	-3	-	582	FIG01208258: hypothetical protein	- none -
fig|953.603.peg.1166	CDS	jcf7180003493613	1149091	1148822	-1	-	270	Mobile element protein	- none -
fig|953.603.peg.1167	CDS	jcf7180003493613	1149864	1149412	-3	-	453	hypothetical protein	- none -
fig|953.603.peg.1168	CDS	jcf7180003493613	1150005	1151039	3	+	1035	Aspartate-semialdehyde dehydrogenase (EC 1.2.1.11)	Lysine Biosynthesis DAP Pathway; <br>Lysine Biosynthesis DAP Pathway, GJO scratch; <br>Threonine and Homoserine Biosynthesis
fig|953.603.peg.1169	CDS	jcf7180003493613	1151442	1151573	3	+	132	hypothetical protein	- none -
fig|953.603.peg.1170	CDS	jcf7180003493613	1152352	1151852	-1	-	501	Smr domain family protein	- none -
fig|953.603.peg.1171	CDS	jcf7180003493613	1152445	1153209	1	+	765	23S rRNA (guanosine(2251)-2&#39;-O)-methyltransferase (EC 2.1.1.185)	- none -
fig|953.603.peg.1172	CDS	jcf7180003493613	1153289	1154002	2	+	714	putative membrane protein	- none -
fig|953.603.peg.1173	CDS	jcf7180003493613	1154003	1154539	2	+	537	Cytochrome oxidase biogenesis protein Cox11-CtaG, copper delivery to Cox1	Biogenesis of cytochrome c oxidases; <br>CBSS-316057.3.peg.563
fig|953.603.peg.1174	CDS	jcf7180003493613	1154710	1155687	1	+	978	Quinone oxidoreductase (EC 1.6.5.5)	Quinone oxidoreductase family
fig|953.603.peg.1175	CDS	jcf7180003493613	1155983	1155870	-2	-	114	hypothetical protein	- none -
fig|953.603.peg.1176	CDS	jcf7180003493613	1156435	1156043	-1	-	393	Mobile element protein	- none -
fig|953.603.peg.1177	CDS	jcf7180003493613	1156696	1157076	1	+	381	hypothetical protein	- none -
fig|953.603.peg.1178	CDS	jcf7180003493613	1157073	1157402	3	+	330	Mobile element protein	- none -
fig|953.603.peg.1179	CDS	jcf7180003493613	1157421	1157705	3	+	285	Mobile element protein	- none -
fig|953.603.peg.1180	CDS	jcf7180003493613	1158050	1158172	2	+	123	Mobile element protein	- none -
fig|953.603.peg.1181	CDS	jcf7180003493613	1158198	1158317	3	+	120	hypothetical protein	- none -
fig|953.603.peg.1182	CDS	jcf7180003493613	1158307	1158471	1	+	165	Mobile element protein	- none -
fig|953.603.peg.1183	CDS	jcf7180003493613	1160079	1158712	-3	-	1368	hypothetical protein	- none -
fig|953.603.peg.1184	CDS	jcf7180003493613	1160957	1160163	-2	-	795	NAD kinase (EC 2.7.1.23)	NAD and NADP cofactor biosynthesis global
fig|953.603.peg.1185	CDS	jcf7180003493613	1161199	1160996	-1	-	204	LSU ribosomal protein L31p @ LSU ribosomal protein L31p, zinc-independent	- none -
fig|953.603.peg.1186	CDS	jcf7180003493613	1161328	1162308	1	+	981	Malonyl CoA-acyl carrier protein transacylase (EC 2.3.1.39)	Fatty Acid Biosynthesis FASII
fig|953.603.peg.1187	CDS	jcf7180003493613	1163868	1162348	-3	-	1521	2,3-bisphosphoglycerate-independent phosphoglycerate mutase (EC 5.4.2.12)	- none -
fig|953.603.peg.1188	CDS	jcf7180003493613	1165601	1164090	-2	-	1512	IMP cyclohydrolase (EC 3.5.4.10) / Phosphoribosylaminoimidazolecarboxamide formyltransferase (EC 2.1.2.3)	5-FCL-like protein; <br>De Novo Purine Biosynthesis; <br>De Novo Purine Biosynthesis
fig|953.603.peg.1189	CDS	jcf7180003493613	1166581	1165682	-1	-	900	Methionyl-tRNA formyltransferase (EC 2.1.2.9)	Translation initiation factors bacterial
fig|953.603.peg.1190	CDS	jcf7180003493613	1166959	1166594	-1	-	366	LSU ribosomal protein L20p	Mycobacterium virulence operon involved in protein synthesis (LSU ribosomal proteins)
fig|953.603.peg.1191	CDS	jcf7180003493613	1167186	1166980	-3	-	207	LSU ribosomal protein L35p	Mycobacterium virulence operon involved in protein synthesis (LSU ribosomal proteins)
fig|953.603.peg.1192	CDS	jcf7180003493613	1167728	1167285	-2	-	444	hypothetical protein	- none -
fig|953.603.peg.1193	CDS	jcf7180003493613	1167894	1170527	3	+	2634	Alanyl-tRNA synthetase (EC 6.1.1.7)	tRNA aminoacylation, Ala
fig|953.603.peg.1194	CDS	jcf7180003493613	1170856	1170695	-1	-	162	hypothetical protein	- none -
fig|953.603.peg.1195	CDS	jcf7180003493613	1170955	1171068	1	+	114	hypothetical protein	- none -
fig|953.603.peg.1196	CDS	jcf7180003493613	1173011	1171476	-2	-	1536	Lysyl-tRNA synthetase (class I) (EC 6.1.1.6)	tRNA aminoacylation, Lys
fig|953.603.peg.1197	CDS	jcf7180003493613	1173120	1173416	3	+	297	Inner membrane protein forms channel for type IV secretion of T-DNA complex, VirB3	Vir-like type 4 secretion system
fig|953.603.peg.1198	CDS	jcf7180003493613	1173426	1175831	3	+	2406	ATPase required for both assembly of type IV secretion complex and secretion of T-DNA complex, VirB4	Vir-like type 4 secretion system; <br>pVir Plasmid of Campylobacter
fig|953.603.peg.1199	CDS	jcf7180003493613	1175824	1178388	1	+	2565	Inner membrane protein of type IV secretion of T-DNA complex, VirB6	Vir-like type 4 secretion system
fig|953.603.peg.1200	CDS	jcf7180003493613	1178398	1180785	1	+	2388	Inner membrane protein of type IV secretion of T-DNA complex, VirB6	Vir-like type 4 secretion system
fig|953.603.peg.1201	CDS	jcf7180003493613	1180782	1183748	3	+	2967	Inner membrane protein of type IV secretion of T-DNA complex, VirB6	Vir-like type 4 secretion system
fig|953.603.peg.1202	CDS	jcf7180003493613	1183838	1187188	2	+	3351	Inner membrane protein of type IV secretion of T-DNA complex, VirB6	Vir-like type 4 secretion system
fig|953.603.peg.1203	CDS	jcf7180003493613	1187237	1187593	2	+	357	Inner membrane protein of type IV secretion of T-DNA complex, VirB6	Vir-like type 4 secretion system
fig|953.603.peg.1204	CDS	jcf7180003493613	1187583	1188215	3	+	633	hypothetical protein	- none -
fig|953.603.peg.1205	CDS	jcf7180003493613	1188338	1188886	2	+	549	16S rRNA (guanine(966)-N(2))-methyltransferase (EC 2.1.1.171)	CBSS-266117.6.peg.1260; <br>CBSS-269801.1.peg.1715; <br>RNA methylation
fig|953.603.peg.1206	CDS	jcf7180003493613	1189176	1188844	-3	-	333	hypothetical protein	- none -
fig|953.603.peg.1207	CDS	jcf7180003493613	1189771	1189181	-1	-	591	hypothetical protein	- none -
fig|953.603.peg.1208	CDS	jcf7180003493613	1191331	1189778	-1	-	1554	UDP-N-acetylmuramoyl-L-alanine--D-glutamate ligase (EC 6.3.2.9)	- none -
fig|953.603.peg.1209	CDS	jcf7180003493613	1192085	1192207	2	+	123	conserved hypothetical protein	- none -
fig|953.603.peg.1210	CDS	jcf7180003493613	1192304	1192666	2	+	363	Ferredoxin, 2Fe-2S	Alanine biosynthesis; <br>Soluble cytochromes and functionally related electron carriers
fig|953.603.peg.1211	CDS	jcf7180003493613	1192659	1193699	3	+	1041	hypothetical protein	- none -
fig|953.603.peg.1212	CDS	jcf7180003493613	1193683	1194069	1	+	387	putative cytochrome c-type biogenesis protein	- none -
fig|953.603.peg.1213	CDS	jcf7180003493613	1194527	1194414	-2	-	114	Mobile element protein	- none -
fig|953.603.peg.1214	CDS	jcf7180003493613	1194985	1194674	-1	-	312	Mobile element protein	- none -
fig|953.603.peg.1215	CDS	jcf7180003493613	1195157	1194969	-2	-	189	hypothetical protein	- none -
fig|953.603.peg.1216	CDS	jcf7180003493613	1195495	1195322	-1	-	174	Mobile element protein	- none -
fig|953.603.peg.1217	CDS	jcf7180003493613	1195605	1195901	3	+	297	Mobile element protein	- none -
fig|953.603.peg.1218	CDS	jcf7180003493613	1196297	1198204	2	+	1908	Excinuclease ABC subunit B	DNA repair, UvrABC system
fig|953.603.peg.1219	CDS	jcf7180003493613	1201180	1198385	-1	-	2796	hypothetical protein	- none -
fig|953.603.peg.1220	CDS	jcf7180003493613	1201419	1201222	-3	-	198	hypothetical protein	- none -
fig|953.603.peg.1221	CDS	jcf7180003493613	1203097	1201679	-1	-	1419	hypothetical protein	- none -
fig|953.603.peg.1222	CDS	jcf7180003493613	1203649	1204875	1	+	1227	hypothetical protein	- none -
fig|953.603.peg.1223	CDS	jcf7180003493613	1205135	1205332	2	+	198	hypothetical protein	- none -
fig|953.603.peg.1224	CDS	jcf7180003493613	1205374	1207188	1	+	1815	hypothetical protein	- none -
fig|953.603.peg.1225	CDS	jcf7180003493613	1208325	1207168	-3	-	1158	some similarities to phage related proteins	- none -
fig|953.603.peg.1226	CDS	jcf7180003493613	1208602	1208366	-1	-	237	some similarities to phage related proteins	- none -
fig|953.603.peg.1227	CDS	jcf7180003493613	1210326	1208833	-3	-	1494	HtrA protease/chaperone protein	Periplasmic Stress Response
fig|953.603.peg.1228	CDS	jcf7180003493613	1211202	1210330	-3	-	873	HflC protein	Hfl operon
fig|953.603.peg.1229	CDS	jcf7180003493613	1212248	1211205	-2	-	1044	HflK protein	Hfl operon
fig|953.603.peg.1230	CDS	jcf7180003493613	1212546	1212331	-3	-	216	hypothetical protein	- none -
fig|953.603.peg.1231	CDS	jcf7180003493613	1212702	1214225	3	+	1524	hypothetical protein	- none -
fig|953.603.peg.1232	CDS	jcf7180003493613	1214480	1214809	2	+	330	Mobile element protein	- none -
fig|953.603.peg.1233	CDS	jcf7180003493613	1214793	1214981	3	+	189	Mobile element protein	- none -
fig|953.603.peg.1234	CDS	jcf7180003493613	1215001	1215393	1	+	393	Mobile element protein	- none -
fig|953.603.peg.1235	CDS	jcf7180003493613	1215730	1216065	1	+	336	Periplasmic divalent cation tolerance protein CutA	Copper homeostasis: copper tolerance
fig|953.603.peg.1236	CDS	jcf7180003493613	1216149	1216724	3	+	576	hypothetical protein	- none -
fig|953.603.peg.1237	CDS	jcf7180003493613	1217027	1216740	-2	-	288	hypothetical protein	- none -
fig|953.603.peg.1238	CDS	jcf7180003493613	1219943	1217922	-2	-	2022	ATP-dependent DNA helicase RecG (EC 3.6.4.12)	- none -
fig|953.603.peg.1239	CDS	jcf7180003493613	1220154	1219993	-3	-	162	hypothetical protein	- none -
fig|953.603.peg.1240	CDS	jcf7180003493613	1220240	1221070	2	+	831	hypothetical protein	- none -
fig|953.603.peg.1241	CDS	jcf7180003493613	1221951	1221067	-3	-	885	tRNA dimethylallyltransferase (EC 2.5.1.75)	tRNA processing
fig|953.603.peg.1242	CDS	jcf7180003493613	1222027	1222497	1	+	471	hypothetical protein	- none -
fig|953.603.peg.1243	CDS	jcf7180003493613	1223212	1222820	-1	-	393	Mobile element protein	- none -
fig|953.603.peg.1244	CDS	jcf7180003493613	1223420	1223232	-2	-	189	Mobile element protein	- none -
fig|953.603.peg.1245	CDS	jcf7180003493613	1223733	1223404	-3	-	330	Mobile element protein	- none -
fig|953.603.peg.1246	CDS	jcf7180003493613	1223775	1223924	3	+	150	hypothetical protein	- none -
fig|953.603.peg.1247	CDS	jcf7180003493613	1223976	1224563	3	+	588	Threonylcarbamoyl-AMP synthase (EC 2.7.7.87)	- none -
fig|953.603.peg.1248	CDS	jcf7180003493613	1224581	1225402	2	+	822	DNA polymerase III delta prime subunit (EC 2.7.7.7)	- none -
fig|953.603.peg.1249	CDS	jcf7180003493613	1225476	1226270	3	+	795	hypothetical protein	- none -
fig|953.603.peg.1250	CDS	jcf7180003493613	1226339	1227001	2	+	663	Inner membrane protein forms channel for type IV secretion of T-DNA complex, VirB8	Vir-like type 4 secretion system; <br>pVir Plasmid of Campylobacter
fig|953.603.peg.1251	CDS	jcf7180003493613	1228506	1226998	-3	-	1509	Na(+) H(+) antiporter subunit A	- none -
fig|953.603.peg.1252	CDS	jcf7180003493613	1228638	1228754	3	+	117	hypothetical protein	- none -
fig|953.603.peg.1253	CDS	jcf7180003493613	1228826	1229155	2	+	330	Mobile element protein	- none -
fig|953.603.peg.1254	CDS	jcf7180003493613	1229139	1229327	3	+	189	Mobile element protein	- none -
fig|953.603.peg.1255	CDS	jcf7180003493613	1229347	1229754	1	+	408	Mobile element protein	- none -
fig|953.603.peg.1256	CDS	jcf7180003493613	1229762	1229896	2	+	135	hypothetical protein	- none -
fig|953.603.peg.1257	CDS	jcf7180003493613	1230421	1230065	-1	-	357	Holo-[acyl-carrier-protein] synthase (EC 2.7.8.7)	- none -
fig|953.603.peg.1258	CDS	jcf7180003493613	1231686	1230418	-3	-	1269	Prolyl-tRNA synthetase (EC 6.1.1.15), bacterial type	tRNA aminoacylation, Pro
fig|953.603.peg.1259	CDS	jcf7180003493613	1231767	1232000	3	+	234	hypothetical protein	- none -
fig|953.603.peg.1260	CDS	jcf7180003493613	1232993	1232004	-2	-	990	hypothetical protein	- none -
fig|953.603.peg.1261	CDS	jcf7180003493613	1233219	1233049	-3	-	171	hypothetical protein	- none -
fig|953.603.peg.1262	CDS	jcf7180003493613	1233469	1233323	-1	-	147	hypothetical protein	- none -
fig|953.603.peg.1263	CDS	jcf7180003493613	1233877	1233485	-1	-	393	Mobile element protein	- none -
fig|953.603.peg.1264	CDS	jcf7180003493613	1234085	1233897	-2	-	189	Mobile element protein	- none -
fig|953.603.peg.1265	CDS	jcf7180003493613	1234398	1234069	-3	-	330	Mobile element protein	- none -
fig|953.603.peg.1266	CDS	jcf7180003493613	1234797	1235177	3	+	381	hypothetical protein	- none -
fig|953.603.peg.1267	CDS	jcf7180003493613	1235181	1235306	3	+	126	hypothetical protein	- none -
fig|953.603.peg.1268	CDS	jcf7180003493613	1235522	1235980	2	+	459	hypothetical protein	- none -
fig|953.603.peg.1269	CDS	jcf7180003493613	1236421	1236948	1	+	528	cytochrome c-1	- none -
fig|953.603.peg.1270	CDS	jcf7180003493613	1236950	1237711	2	+	762	2-hydroxymuconic semialdehyde hydrolase (EC 3.7.1.9)	- none -
fig|953.603.peg.1271	CDS	jcf7180003493613	1238885	1237887	-2	-	999	Tryptophanyl-tRNA synthetase (EC 6.1.1.2)	tRNA aminoacylation, Trp
fig|953.603.peg.1272	CDS	jcf7180003493613	1239472	1238903	-1	-	570	Heat shock protein GrpE	Protein chaperones
fig|953.603.peg.1273	CDS	jcf7180003493613	1240511	1239534	-2	-	978	Decaprenyl diphosphate synthase (EC 2.5.1.91)	Isoprenoinds for Quinones
fig|953.603.peg.1274	CDS	jcf7180003493613	1240842	1240522	-3	-	321	SSU ribosomal protein S16p	Ribosome SSU bacterial
fig|953.603.peg.1275	CDS	jcf7180003493613	1241077	1240934	-1	-	144	hypothetical protein	- none -
fig|953.603.peg.1276	CDS	jcf7180003493613	1241485	1241093	-1	-	393	Mobile element protein	- none -
fig|953.603.peg.1277	CDS	jcf7180003493613	1241693	1241505	-2	-	189	Mobile element protein	- none -
fig|953.603.peg.1278	CDS	jcf7180003493613	1242006	1241677	-3	-	330	Mobile element protein	- none -
fig|953.603.peg.1279	CDS	jcf7180003493613	1244115	1242307	-3	-	1809	Peptidyl-prolyl cis-trans isomerase PpiD (EC 5.2.1.8)	Peptidyl-prolyl cis-trans isomerase
fig|953.603.peg.1280	CDS	jcf7180003493613	1244439	1245041	3	+	603	hypothetical protein	- none -
fig|953.603.peg.1281	CDS	jcf7180003493613	1245241	1246644	1	+	1404	Transcription termination factor Rho	Transcription factors bacterial
fig|953.603.peg.1282	CDS	jcf7180003493613	1247287	1246811	-1	-	477	hypothetical protein	- none -
fig|953.603.peg.1283	CDS	jcf7180003493613	1247846	1247310	-2	-	537	hypothetical protein	- none -
fig|953.603.peg.1284	CDS	jcf7180003493613	1247992	1249428	1	+	1437	Isocitrate dehydrogenase [NADP] (EC 1.1.1.42)	5-FCL-like protein
fig|953.603.peg.1285	CDS	jcf7180003493613	1249512	1250843	3	+	1332	hypothetical protein	- none -
fig|953.603.peg.1286	CDS	jcf7180003493613	1250883	1251521	3	+	639	Endonuclease III (EC 4.2.99.18)	- none -
fig|953.603.peg.1287	CDS	jcf7180003493613	1252844	1251639	-2	-	1206	N-succinyl-L,L-diaminopimelate desuccinylase (EC 3.5.1.18)	Lysine Biosynthesis DAP Pathway; <br>Lysine Biosynthesis DAP Pathway, GJO scratch
fig|953.603.peg.1288	CDS	jcf7180003493613	1252887	1254143	3	+	1257	Glycerol-1-phosphate dehydrogenase [NAD(P)+] (EC 1.1.1.261)	- none -
fig|953.603.peg.1289	CDS	jcf7180003493613	1255678	1254386	-1	-	1293	Adenylosuccinate lyase (EC 4.3.2.2) @ SAICAR lyase (EC 4.3.2.2)	De Novo Purine Biosynthesis; <br>Purine conversions
fig|953.603.peg.1290	CDS	jcf7180003493613	1256469	1255915	-3	-	555	LSU ribosomal protein L9p	- none -
fig|953.603.peg.1291	CDS	jcf7180003493613	1256752	1256477	-1	-	276	SSU ribosomal protein S18p @ SSU ribosomal protein S18p, zinc-independent	Ribosome SSU bacterial; <br>Ribosome SSU bacterial
fig|953.603.peg.1292	CDS	jcf7180003493613	1257525	1256752	-3	-	774	SSU ribosomal protein S6p	Ribosome SSU bacterial
fig|953.603.peg.1293	CDS	jcf7180003493613	1260936	1257574	-3	-	3363	DNA polymerase III alpha subunit (EC 2.7.7.7)	- none -
fig|953.603.peg.1294	CDS	jcf7180003493613	1261487	1261374	-2	-	114	hypothetical protein	- none -
fig|953.603.peg.1295	CDS	jcf7180003493613	1262871	1261570	-3	-	1302	Glutamyl-tRNA(Gln) synthetase (EC 6.1.1.24)	tRNA aminoacylation, Glu and Gln
fig|953.603.peg.1296	CDS	jcf7180003493613	1263086	1265074	2	+	1989	DNA ligase (NAD(+)) (EC 6.5.1.2)	- none -
fig|953.603.peg.1297	CDS	jcf7180003493613	1265901	1265113	-3	-	789	4-hydroxy-tetrahydrodipicolinate synthase (EC 4.3.3.7)	Lysine Biosynthesis DAP Pathway; <br>Lysine Biosynthesis DAP Pathway, GJO scratch
fig|953.603.peg.1298	CDS	jcf7180003493613	1266486	1266004	-3	-	483	Single-stranded DNA-binding protein	DNA repair, bacterial; <br>DNA repair, bacterial RecFOR pathway; <br>pVir Plasmid of Campylobacter
fig|953.603.peg.1299	CDS	jcf7180003493613	1267456	1266641	-1	-	816	hypothetical protein	- none -
fig|953.603.peg.1300	CDS	jcf7180003493613	1268069	1267461	-2	-	609	hypothetical protein	- none -
fig|953.603.peg.1301	CDS	jcf7180003493613	1269513	1268074	-3	-	1440	hypothetical protein	- none -
fig|953.603.peg.1302	CDS	jcf7180003493613	1271620	1269875	-1	-	1746	type I secretion system ATPase	- none -
fig|953.603.peg.1303	CDS	jcf7180003493613	1273102	1272311	-1	-	792	Prolipoprotein diacylglyceryl transferase	- none -
fig|953.603.peg.1304	CDS	jcf7180003493613	1273558	1273109	-1	-	450	tmRNA-binding protein SmpB	Translation termination factors bacterial
fig|953.603.peg.1305	CDS	jcf7180003493613	1275526	1273679	-1	-	1848	ankyrin repeat domain protein	- none -
fig|953.603.peg.1306	CDS	jcf7180003493613	1275595	1276125	1	+	531	Na+/H+ ion antiporter family protein	- none -
fig|953.603.peg.1307	CDS	jcf7180003493613	1276534	1276118	-1	-	417	hypothetical protein	- none -
fig|953.603.peg.1308	CDS	jcf7180003493613	1276839	1277399	3	+	561	Phosphoribosylglycinamide formyltransferase (EC 2.1.2.2)	5-FCL-like protein; <br>De Novo Purine Biosynthesis
fig|953.603.peg.1309	CDS	jcf7180003493613	1278728	1277409	-2	-	1320	FIG015287: Zinc protease	- none -
fig|953.603.peg.1310	CDS	jcf7180003493613	1279866	1278715	-3	-	1152	FIG015547: peptidase, M16 family	- none -
fig|953.603.peg.1311	CDS	jcf7180003493613	1280562	1280086	-3	-	477	Lipoprotein signal peptidase (EC 3.4.23.36)	Signal peptidase
fig|953.603.peg.1312	CDS	jcf7180003493613	1281491	1280559	-2	-	933	FMN adenylyltransferase (EC 2.7.7.2) / Riboflavin kinase (EC 2.7.1.26)	Riboflavin, FMN and FAD metabolism; <br>Riboflavin, FMN and FAD metabolism; <br>riboflavin to FAD; <br>riboflavin to FAD
fig|953.603.peg.1313	CDS	jcf7180003493613	1281560	1281898	2	+	339	Glutaredoxin 3	Glutaredoxins; <br>Glutathione: Redox cycle
fig|953.603.peg.1314	CDS	jcf7180003493613	1282014	1282886	3	+	873	hypothetical protein	- none -
fig|953.603.peg.1315	CDS	jcf7180003493613	1283733	1284332	3	+	600	Alkyl hydroperoxide reductase subunit C-like protein	Oxidative stress; <br>Thioredoxin-disulfide reductase
fig|953.603.peg.1316	CDS	jcf7180003493613	1284319	1285266	1	+	948	Thioredoxin reductase (EC 1.8.1.9)	Thioredoxin-disulfide reductase; <br>pyrimidine conversions
fig|953.603.peg.1317	CDS	jcf7180003493613	1285356	1285460	3	+	105	ankyrin repeat domain protein	- none -
fig|953.603.peg.1318	CDS	jcf7180003493613	1285572	1286873	3	+	1302	hypothetical protein	- none -
fig|953.603.peg.1319	CDS	jcf7180003493613	1287799	1286870	-1	-	930	Site-specific tyrosine recombinase XerC	- none -
fig|953.603.peg.1320	CDS	jcf7180003493613	1289181	1287802	-3	-	1380	Dihydrolipoamide dehydrogenase (EC 1.8.1.4)	5-FCL-like protein
fig|953.603.peg.1321	CDS	jcf7180003493613	1290283	1289174	-1	-	1110	PQQ enzyme repeat family protein	- none -
fig|953.603.peg.1322	CDS	jcf7180003493613	1290600	1290487	-3	-	114	hypothetical protein	- none -
fig|953.603.peg.1323	CDS	jcf7180003493613	1290641	1290934	2	+	294	Mobile element protein	- none -
fig|953.603.peg.1324	CDS	jcf7180003493613	1291084	1291200	1	+	117	hypothetical protein	- none -
fig|953.603.peg.1325	CDS	jcf7180003493613	1291575	1291243	-3	-	333	Mobile element protein	- none -
fig|953.603.peg.1326	CDS	jcf7180003493613	1292568	1291669	-3	-	900	Mobile element protein	- none -
fig|953.603.peg.1327	CDS	jcf7180003493613	1292756	1293007	2	+	252	Mobile element protein	- none -
fig|953.603.peg.1328	CDS	jcf7180003493613	1294038	1293232	-3	-	807	FAD/FMN-containing dehydrogenases	- none -
fig|953.603.peg.1329	CDS	jcf7180003493613	1294307	1294161	-2	-	147	hypothetical protein	- none -
fig|953.603.peg.1330	CDS	jcf7180003493613	1296442	1294475	-1	-	1968	Outer membrane porin	- none -
fig|953.603.peg.1331	CDS	jcf7180003493613	1297471	1296650	-1	-	822	Polysaccharide biosynthesis protein WlaX	- none -
fig|953.603.peg.1332	CDS	jcf7180003493613	1298348	1297464	-2	-	885	GTP-binding protein Era	CBSS-176299.4.peg.1292
fig|953.603.peg.1333	CDS	jcf7180003493613	1298583	1298479	-3	-	105	Cytochrome d ubiquinol oxidase subunit X (EC 1.10.3.-)	- none -
fig|953.603.peg.1334	CDS	jcf7180003493613	1299621	1298599	-3	-	1023	Cytochrome d ubiquinol oxidase subunit II (EC 1.10.3.-)	Terminal cytochrome d ubiquinol oxidases; <br>Terminal cytochrome oxidases
fig|953.603.peg.1335	CDS	jcf7180003493613	1300822	1299614	-1	-	1209	Cytochrome d ubiquinol oxidase subunit I (EC 1.10.3.-)	Terminal cytochrome d ubiquinol oxidases; <br>Terminal cytochrome oxidases
fig|953.603.peg.1336	CDS	jcf7180003493613	1301941	1302561	1	+	621	Superoxide dismutase [Fe] (EC 1.15.1.1)	Oxidative stress; <br>Protection from Reactive Oxygen Species
fig|953.603.peg.1337	CDS	jcf7180003493613	1302558	1303829	3	+	1272	Mitochondrial processing peptidase-like protein (EC 3.4.24.64)	- none -
fig|953.603.peg.1338	CDS	jcf7180003493613	1304153	1303836	-2	-	318	hypothetical protein	- none -
fig|953.603.peg.1339	CDS	jcf7180003493613	1305559	1304345	-1	-	1215	Queuine tRNA-ribosyltransferase (EC 2.4.2.29)	- none -
fig|953.603.peg.1340	CDS	jcf7180003493613	1306060	1305560	-1	-	501	NADH-ubiquinone oxidoreductase chain E (EC 1.6.5.3)	NADH ubiquinone oxidoreductase; <br>Respiratory Complex I
fig|953.603.peg.1341	CDS	jcf7180003493613	1306285	1308387	1	+	2103	Mucin 2 precursor	- none -
fig|953.603.peg.1342	CDS	jcf7180003493613	1309716	1308946	-3	-	771	Transcriptional activator protein	- none -
fig|953.603.peg.1343	CDS	jcf7180003493613	1310042	1311025	2	+	984	Glycerol-3-phosphate dehydrogenase [NAD(P)+] (EC 1.1.1.94)	- none -
fig|953.603.peg.1344	CDS	jcf7180003493613	1311045	1311527	3	+	483	Phosphatidylglycerophosphatase A (EC 3.1.3.27)	Riboflavin synthesis cluster
fig|953.603.peg.1345	CDS	jcf7180003493613	1311517	1312296	1	+	780	Acetyltransferase, GNAT family	- none -
fig|953.603.peg.1346	CDS	jcf7180003493613	1312339	1313475	1	+	1137	hypothetical protein	- none -
fig|953.603.peg.1347	CDS	jcf7180003493613	1314267	1313479	-3	-	789	Succinate dehydrogenase iron-sulfur protein (EC 1.3.5.1)	- none -
fig|953.603.peg.1348	CDS	jcf7180003493613	1314806	1314354	-2	-	453	Metal-dependent hydrolase YbeY, involved in rRNA and/or ribosome maturation and assembly	CBSS-56780.10.peg.1536
fig|953.603.peg.1349	CDS	jcf7180003493613	1315168	1314800	-1	-	369	hypothetical protein	- none -
fig|953.603.peg.1350	CDS	jcf7180003493613	1315589	1315191	-2	-	399	Protein of unknown function DUF55	- none -
fig|953.603.peg.1352	CDS	jcf7180003493613	1317488	1317024	-2	-	465	hypothetical protein	- none -
fig|953.603.peg.1353	CDS	jcf7180003493613	1318975	1317572	-1	-	1404	AAA+ ATPase superfamily protein YifB/ComM, associated with DNA recombination	- none -
fig|953.603.peg.1354	CDS	jcf7180003493613	1320596	1318965	-2	-	1632	hypothetical protein	- none -
fig|953.603.peg.1355	CDS	jcf7180003493613	1320910	1322106	1	+	1197	hypothetical protein	- none -
fig|953.603.peg.1356	CDS	jcf7180003493613	1322072	1322701	2	+	630	FIG01207792: hypothetical protein	- none -
fig|953.603.peg.1357	CDS	jcf7180003493613	1323020	1322688	-2	-	333	Mobile element protein	- none -
fig|953.603.peg.1358	CDS	jcf7180003493613	1324013	1323114	-2	-	900	Mobile element protein	- none -
fig|953.603.peg.1359	CDS	jcf7180003493613	1325197	1324187	-1	-	1011	3-oxoacyl-[acyl-carrier-protein] synthase, KASIII (EC 2.3.1.180)	- none -
fig|953.603.peg.1360	CDS	jcf7180003493613	1326287	1325190	-2	-	1098	Phosphate:acyl-ACP acyltransferase PlsX (EC 2.3.1.n2)	- none -
fig|953.603.peg.1361	CDS	jcf7180003493613	1326432	1326238	-3	-	195	LSU ribosomal protein L32p @ LSU ribosomal protein L32p, zinc-independent	- none -
fig|953.603.peg.1362	CDS	jcf7180003493613	1327339	1328121	1	+	783	Phospholipid ABC transporter permease protein MlaE	- none -
fig|953.603.peg.1363	CDS	jcf7180003493613	1328114	1328815	2	+	702	Phospholipid ABC transporter ATP-binding protein MlaF	- none -
fig|953.603.peg.1364	CDS	jcf7180003493613	1329136	1329633	1	+	498	hypothetical protein	- none -
fig|953.603.peg.1365	CDS	jcf7180003493613	1329706	1330869	1	+	1164	1-deoxy-D-xylulose 5-phosphate reductoisomerase (EC 1.1.1.267)	CBSS-83331.1.peg.3039
fig|953.603.peg.1366	CDS	jcf7180003493613	1331149	1331592	1	+	444	hypothetical protein	- none -
fig|953.603.peg.1367	CDS	jcf7180003493613	1331753	1332019	2	+	267	hypothetical protein	- none -
fig|953.603.peg.1368	CDS	jcf7180003493613	1332028	1333575	1	+	1548	Retron-type RNA-directed DNA polymerase (EC 2.7.7.49)	Group II intron-associated genes
fig|953.603.peg.1369	CDS	jcf7180003493613	1333572	1334399	3	+	828	hypothetical protein	- none -
fig|953.603.peg.1370	CDS	jcf7180003493613	1335643	1334396	-1	-	1248	Cysteine desulfurase (EC 2.8.1.7) => IscS	- none -
fig|953.603.peg.1371	CDS	jcf7180003493613	1335874	1335734	-1	-	141	hypothetical protein	- none -
fig|953.603.peg.1372	CDS	jcf7180003493613	1336239	1335907	-3	-	333	Mobile element protein	- none -
fig|953.603.peg.1373	CDS	jcf7180003493613	1337232	1336333	-3	-	900	Mobile element protein	- none -
fig|953.603.peg.1374	CDS	jcf7180003493613	1338248	1337370	-2	-	879	TldD protein, part of TldE/TldD proteolytic complex	CBSS-316057.3.peg.563; <br>Putative TldE-TldD proteolytic complex
fig|953.603.peg.1375	CDS	jcf7180003493613	1338788	1338303	-2	-	486	TldD protein, part of TldE/TldD proteolytic complex	CBSS-316057.3.peg.563; <br>Putative TldE-TldD proteolytic complex
fig|953.603.peg.1376	CDS	jcf7180003493613	1339006	1339503	1	+	498	hypothetical protein	- none -
fig|953.603.peg.1377	CDS	jcf7180003493613	1340020	1339538	-1	-	483	Mobile element protein	- none -
fig|953.603.peg.1378	CDS	jcf7180003493613	1340397	1340017	-3	-	381	hypothetical protein	- none -
fig|953.603.peg.1379	CDS	jcf7180003493613	1340658	1341050	3	+	393	Mobile element protein	- none -
fig|953.603.peg.1380	CDS	jcf7180003493613	1341293	1341445	2	+	153	hypothetical protein	- none -
fig|953.603.peg.1381	CDS	jcf7180003493613	1341457	1341570	1	+	114	hypothetical protein	- none -
fig|953.603.peg.1382	CDS	jcf7180003493613	1342210	1342830	1	+	621	Ribonuclease D related protein	- none -
fig|953.603.peg.1383	CDS	jcf7180003493613	1342947	1343270	3	+	324	Thioredoxin	- none -
fig|953.603.peg.1384	CDS	jcf7180003493613	1343468	1343809	2	+	342	Alternative para-aminobenzoate biosynthesis enzyme CT610	- none -
fig|953.603.peg.1385	CDS	jcf7180003493613	1344317	1343835	-2	-	483	Mobile element protein	- none -
fig|953.603.peg.1386	CDS	jcf7180003493613	1344694	1344314	-1	-	381	hypothetical protein	- none -
fig|953.603.peg.1387	CDS	jcf7180003493613	1345006	1345713	1	+	708	Uroporphyrinogen-III synthase (EC 4.2.1.75)	Heme and Siroheme Biosynthesis
fig|953.603.peg.1388	CDS	jcf7180003493613	1345713	1346492	3	+	780	Exodeoxyribonuclease III (EC 3.1.11.2)	DNA repair, bacterial
fig|953.603.peg.1389	CDS	jcf7180003493613	1347686	1346529	-2	-	1158	hypothetical protein	- none -
fig|953.603.peg.1390	CDS	jcf7180003493613	1350282	1347697	-3	-	2586	DNA polymerase I (EC 2.7.7.7)	- none -
fig|953.603.peg.1391	CDS	jcf7180003493613	1350661	1350497	-1	-	165	Mobile element protein	- none -
fig|953.603.peg.1392	CDS	jcf7180003493613	1350815	1350654	-2	-	162	hypothetical protein	- none -
fig|953.603.peg.1393	CDS	jcf7180003493613	1351016	1350819	-2	-	198	hypothetical protein	- none -
fig|953.603.peg.1394	CDS	jcf7180003493613	1351531	1351238	-1	-	294	Mobile element protein	- none -
fig|953.603.peg.1395	CDS	jcf7180003493613	1352570	1351764	-2	-	807	Nucleoside-diphosphate-sugar epimerases	- none -
fig|953.603.peg.1396	CDS	jcf7180003493613	1353220	1352576	-1	-	645	Phospholipase/carboxylesterase family protein	- none -
fig|953.603.peg.1397	CDS	jcf7180003493613	1353983	1353618	-2	-	366	hypothetical protein	- none -
fig|953.603.peg.1398	CDS	jcf7180003493613	1355772	1354105	-3	-	1668	Xaa-Pro aminopeptidase (EC 3.4.11.9)	Aminopeptidases (EC 3.4.11.-)
fig|953.603.peg.1399	CDS	jcf7180003493613	1357703	1355781	-2	-	1923	tRNA-5-carboxymethylaminomethyl-2-thiouridine(34) synthesis protein MnmG	- none -
fig|953.603.peg.1400	CDS	jcf7180003493613	1358257	1357814	-1	-	444	hypothetical protein	- none -
fig|953.603.peg.1401	CDS	jcf7180003493613	1358841	1358533	-3	-	309	hypothetical protein	- none -
fig|953.603.peg.1402	CDS	jcf7180003493613	1358861	1360036	2	+	1176	Peptidoglycan lipid II flippase MurJ	- none -
fig|953.603.peg.1403	CDS	jcf7180003493613	1360040	1362583	2	+	2544	hypothetical protein	- none -
fig|953.603.peg.1404	CDS	jcf7180003493613	1363561	1362731	-1	-	831	Phage portal protein	Phage packaging machinery
fig|953.603.peg.1405	CDS	jcf7180003493613	1363842	1365188	3	+	1347	Mobile element protein	- none -
fig|953.603.peg.1406	CDS	jcf7180003493613	1365450	1365154	-3	-	297	Phage portal protein	Phage packaging machinery
fig|953.603.peg.1407	CDS	jcf7180003493613	1366158	1365925	-3	-	234	hypothetical protein	- none -
fig|953.603.peg.1408	CDS	jcf7180003493613	1366410	1367027	3	+	618	Octanoate-[acyl-carrier-protein]-protein-N-octanoyltransferase (EC 2.3.1.181)	- none -
fig|953.603.peg.1409	CDS	jcf7180003493613	1367027	1368052	2	+	1026	Muramoyltetrapeptide carboxypeptidase (EC 3.4.17.13)	Metallocarboxypeptidases (EC 3.4.17.-); <br>Murein Hydrolases; <br>Recycling of Peptidoglycan Amino Acids
fig|953.603.peg.1410	CDS	jcf7180003493613	1369659	1368196	-3	-	1464	some similarities to phage related proteins	- none -
fig|953.603.peg.1411	CDS	jcf7180003493613	1370173	1369781	-1	-	393	Mobile element protein	- none -
fig|953.603.peg.1412	CDS	jcf7180003493613	1370381	1370193	-2	-	189	Mobile element protein	- none -
fig|953.603.peg.1413	CDS	jcf7180003493613	1370694	1370365	-3	-	330	Mobile element protein	- none -
fig|953.603.peg.1414	CDS	jcf7180003493613	1370729	1370896	2	+	168	hypothetical protein	- none -
fig|953.603.peg.1415	CDS	jcf7180003493613	1371283	1371107	-1	-	177	hypothetical protein	- none -
fig|953.603.peg.1416	CDS	jcf7180003493613	1371849	1372874	3	+	1026	Ferric iron ABC transporter, iron-binding protein	- none -
fig|953.603.peg.1417	CDS	jcf7180003493613	1373078	1373965	2	+	888	Aspartate carbamoyltransferase (EC 2.1.3.2)	- none -
fig|953.603.peg.1418	CDS	jcf7180003493613	1374271	1374134	-1	-	138	hypothetical protein	- none -
fig|953.603.peg.1419	CDS	jcf7180003493613	1374906	1375652	3	+	747	Signal peptidase I (EC 3.4.21.89)	CBSS-176299.4.peg.1292; <br>Signal peptidase
fig|953.603.peg.1420	CDS	jcf7180003493613	1376184	1375702	-3	-	483	Mobile element protein	- none -
fig|953.603.peg.1421	CDS	jcf7180003493613	1376561	1376181	-2	-	381	hypothetical protein	- none -
fig|953.603.peg.1422	CDS	jcf7180003493613	1378360	1376621	-1	-	1740	Chaperone protein HscA	Alanine biosynthesis; <br>Protein chaperones
fig|953.603.peg.1423	CDS	jcf7180003493613	1378796	1378338	-2	-	459	Chaperone protein HscB	Protein chaperones
fig|953.603.peg.1424	CDS	jcf7180003493613	1379202	1378789	-3	-	414	Iron-sulfur cluster assembly iron binding protein IscA	- none -
fig|953.603.peg.1425	CDS	jcf7180003493613	1379591	1379208	-2	-	384	Iron-sulfur cluster assembly scaffold protein IscU	Alanine biosynthesis
fig|953.603.peg.1426	CDS	jcf7180003493613	1379796	1380707	3	+	912	Signal recognition particle receptor FtsY	- none -
fig|953.603.peg.1427	CDS	jcf7180003493613	1382037	1380694	-3	-	1344	DNA repair protein RadA	DNA repair, bacterial; <br>Proteolysis in bacteria, ATP-dependent
fig|953.603.peg.1428	CDS	jcf7180003493613	1382532	1382365	-3	-	168	hypothetical protein	- none -
fig|953.603.peg.1429	CDS	jcf7180003493613	1383368	1382862	-2	-	507	transposase family protein	- none -
fig|953.603.peg.1430	CDS	jcf7180003493613	1383606	1383382	-3	-	225	Mobile element protein	- none -
fig|953.603.peg.1431	CDS	jcf7180003493613	1383850	1383668	-1	-	183	Mobile element protein	- none -
fig|953.603.peg.1432	CDS	jcf7180003493613	1384284	1383967	-3	-	318	Alternative Folylglutamate Synthase	- none -
fig|953.603.peg.1433	CDS	jcf7180003493613	1384360	1384740	1	+	381	hypothetical protein	- none -
fig|953.603.peg.1434	CDS	jcf7180003493613	1384737	1385219	3	+	483	Mobile element protein	- none -
fig|953.603.peg.1435	CDS	jcf7180003493613	1385631	1385323	-3	-	309	Mobile element protein	- none -
fig|953.603.peg.1436	CDS	jcf7180003493613	1388110	1385837	-1	-	2274	Polyribonucleotide nucleotidyltransferase (EC 2.7.7.8)	- none -
fig|953.603.peg.1437	CDS	jcf7180003493613	1388397	1388125	-3	-	273	SSU ribosomal protein S15p (S13e)	Ribosome SSU bacterial
fig|953.603.peg.1438	CDS	jcf7180003493613	1388748	1388410	-3	-	339	hypothetical protein	- none -
fig|953.603.peg.1439	CDS	jcf7180003493613	1389156	1388764	-3	-	393	Mobile element protein	- none -
fig|953.603.peg.1440	CDS	jcf7180003493613	1389364	1389176	-1	-	189	Mobile element protein	- none -
fig|953.603.peg.1441	CDS	jcf7180003493613	1389677	1389348	-2	-	330	Mobile element protein	- none -
fig|953.603.peg.1442	CDS	jcf7180003493613	1391279	1389843	-2	-	1437	UDP-N-acetylmuramoyl-dipeptide--2,6-diaminopimelate ligase (EC 6.3.2.13)	- none -
fig|953.603.peg.1443	CDS	jcf7180003493613	1392495	1391254	-3	-	1242	Cystathionine beta-lyase (EC 4.4.1.8)	Methionine Biosynthesis
fig|953.603.peg.1444	CDS	jcf7180003493613	1392787	1392503	-1	-	285	Cell division protein BolA	- none -
fig|953.603.peg.1445	CDS	jcf7180003493613	1394780	1392858	-2	-	1923	Chaperone protein DnaK	Protein chaperones
fig|953.603.peg.1446	CDS	jcf7180003493613	1396630	1394867	-1	-	1764	Ribonuclease E (EC 3.1.26.12)	RNA processing and degradation, bacterial
fig|953.603.peg.1447	CDS	jcf7180003493613	1396780	1396980	1	+	201	LSU ribosomal protein L33p @ LSU ribosomal protein L33p, zinc-independent	- none -
fig|953.603.peg.1448	CDS	jcf7180003493613	1397006	1397281	2	+	276	hypothetical protein	- none -
fig|953.603.peg.1449	CDS	jcf7180003493613	1398546	1397665	-3	-	882	Zinc ABC transporter, substrate-binding protein ZnuA	- none -
fig|953.603.peg.1450	CDS	jcf7180003493613	1398583	1399278	1	+	696	Zinc ABC transporter, ATP-binding protein ZnuC	- none -
fig|953.603.peg.1451	CDS	jcf7180003493613	1399275	1400705	3	+	1431	Ubiquinone biosynthesis regulatory protein kinase UbiB	- none -
fig|953.603.peg.1452	CDS	jcf7180003493613	1401457	1401122	-1	-	336	Heme O synthase, protoheme IX farnesyltransferase (EC 2.5.1.-) COX10-CtaB	Biogenesis of cytochrome c oxidases; <br>CBSS-316057.3.peg.563
fig|953.603.peg.1453	CDS	jcf7180003493613	1401956	1401855	-2	-	102	Mobile element protein	- none -
fig|953.603.peg.1454	CDS	jcf7180003493613	1403747	1402134	-2	-	1614	hypothetical protein	- none -
fig|953.603.peg.1455	CDS	jcf7180003493613	1404222	1404034	-3	-	189	Mobile element protein	- none -
fig|953.603.peg.1456	CDS	jcf7180003493613	1404528	1405223	3	+	696	Mobile element protein	- none -
fig|953.603.peg.1457	CDS	jcf7180003493613	1405286	1405579	2	+	294	Mobile element protein	- none -
fig|953.603.peg.1458	CDS	jcf7180003493613	1407177	1405831	-3	-	1347	Mobile element protein	- none -
fig|953.603.peg.1459	CDS	jcf7180003493613	1407888	1407421	-3	-	468	DnaJ domain protein	- none -
fig|953.603.peg.1460	CDS	jcf7180003493613	1408432	1409499	1	+	1068	RecA protein	DNA repair, bacterial; <br>DNA repair, bacterial RecFOR pathway; <br>DNA repair system including RecA, MutS and a hypothetical protein
fig|953.603.peg.1461	CDS	jcf7180003493613	1409687	1410379	2	+	693	Phosphatidylserine decarboxylase (EC 4.1.1.65)	- none -
fig|953.603.peg.1462	CDS	jcf7180003493613	1410376	1411146	1	+	771	CDP-diacylglycerol--serine O-phosphatidyltransferase (EC 2.7.8.8) @ Archaetidylserine synthase (EC 2.7.8.38)	- none -
fig|953.603.peg.1463	CDS	jcf7180003493613	1411169	1412512	2	+	1344	Sodium:alanine symporter family protein	- none -
fig|953.603.peg.1464	CDS	jcf7180003493613	1412514	1413980	3	+	1467	Sodium:alanine symporter family protein	- none -
fig|953.603.peg.1465	CDS	jcf7180003493613	1413993	1414571	3	+	579	Acyl-phosphate:glycerol-3-phosphate O-acyltransferase PlsY (EC 2.3.1.n3)	- none -
[truncated: 1,839 more rows]

## Sheet: TableS8
Table S8. The five ubiquitous genes (gatB, coxA, hcpA, fbpA, and ftsZ) genes of Wolbachia endosimbyont of T. diversipes and their respective alleles when compared to the PubMLST database.
[truncated: 13 more rows]
